# Supplementary material for: Responses of tree growth, leaf area and physiology to pavement in Ginkgo biloba and Platanus orientalis
Source: Front Plant Sci. 2022 Dec 1;13:1003266. doi: 10.3389/fpls.2022.1003266 (PMC9751631; doi:10.3389/fpls.2022.1003266)
Supplement: Supplementary file 1 [file Table_1.xlsx]

## Sheet: Growth and EN
specie	land use	site	landtype	diameter	height	surfacet	soilt	soilmoisture
ginkgo	park	aosen	pavement	-0.11	-0.0433333	33.15	27.5	43.3
ginkgo	park	aosen	pavement	0.03	-0.0133333	35.35	28.25	39.3
ginkgo	park	aosen	pavement	0.0666667	0.116667	33.5	27.75	57.6
ginkgo	park	aosen	pavement	0.286667	-0.293333	34.3	28.45	41.7
ginkgo	park	aosen	pavement	0.1	-0.266667	30.4	27.6	41.1
ginkgo	park	aosen	pavement	0.25	-0.06	32.15	26	40.6
ginkgo	park	aosen	pavement	0.04	-0.666667	34	26.1	41.7
ginkgo	park	ditanxm	pavement	0.656667	0.333333	40.8	31.8	26.3
ginkgo	park	ditanxm	pavement	0.336667	0.2	43.9	31.85	28.15
ginkgo	park	ditanxm	pavement	-0.133333	0.133333	41.55	33.8	26.475
ginkgo	park	ditanxm	pavement	0.22	0	45.55	31.8	29.25
ginkgo	park	ditanxm	pavement	0.17	0.133333	43.65	31.85	31.45
ginkgo	park	ditanxm	pavement	0.296667	0.0666667	44.5	31.1	31
ginkgo	park	ditanbm	pavement	0.763333	0.533333	31.25	30.85	23.9
ginkgo	park	ditanbm	pavement	0.133333	0.533333	29.95	29.25	27.8
ginkgo	park	ditanbm	pavement	0.416667	0.733333	33.95	29.5	25.2
ginkgo	park	ditanbm	pavement	0.113333	0.8	31.9	27.95	25.2
ginkgo	park	ditanbm	pavement	0.173333	0.4	33.6	29.4	26.9
ginkgo	park	ditanbm	pavement	0.09	0.466667	31.45	29.65	24.8
ginkgo	park	ditanbm	pavement	0.423333	0.8	31.45	25.1	29.1
ginkgo	park	jingshan	pavement	0.0266667	0.466667	32.65	30.85	19.8
ginkgo	park	jingshan	pavement	0.0233333	-0.466667	31.95	30.8	21.1
ginkgo	park	jingshan	pavement	0.23	0.133333	32.25	25.8	27.3
ginkgo	park	jingshan	pavement	-0.106667	0.466667	31.85	30.1	17.5
ginkgo	park	jingshan	pavement	0.0666667	0.2	33	26.7	17.4
ginkgo	park	taoranting	pavement	0.336667	0.666667	37.65	30.5	21.1
ginkgo	park	taoranting	pavement	0.223333	0	37.75	30.1	25.4
ginkgo	park	taoranting	pavement	0.663333	0.266667	34.9	27.7	38.2
ginkgo	park	taoranting	pavement	0.24	0.266667	37.35	27.9	35
ginkgo	park	taoranting	pavement	0.406667	0.666667	35.55	28.8	28.6
ginkgo	park	taoranting	pavement	0.51	0.8	35.5	30.2	19.7
ginkgo	park	taoranting	pavement	0.27	0.266667	35.9	28.7	20.1
ginkgo	park	taoranting	pavement	0.306667	0.466667	35.95	27.6	18.6
ginkgo	park	taoranting	pavement	0.406667	-0.4	35.75	30.8	14.1
ginkgo	park	taoranting	pavement	0.543333	0.266667	36.4	30	20.3
ginkgo	park	shuncheng	pavement	0.47	0.643333	31.15	26.65
ginkgo	park	shuncheng	pavement	0.373333	0.533333	30.55	26.8
ginkgo	park	shuncheng	pavement	1.13333	0.266667	30.3	27
ginkgo	park	shuncheng	pavement	1.04333	0.666667	30.9	26
ginkgo	park	shuncheng	pavement	0.843333	0.666667	31.25	25.9
ginkgo	park	shuncheng	pavement	1.06333	0.8	30.05	25	24.5
ginkgo	park	shuncheng	pavement	1.02333	0.833333	29.95	25.5	29.3
ginkgo	park	shuncheng	pavement	1.09333	0.466667	31.8	26	18.7
ginkgo	park	shuncheng	pavement	1.09333	0.766667	31.8	27	15.3
ginkgo	park	dawangjing	pavement	0.21	0	34.05	29.6	38.7
ginkgo	park	dawangjing	pavement	0.0433333	-0.333333	32.25	28.9	40.4
ginkgo	park	dawangjing	pavement	0.0366667	-0.226667	31.7	29.1	37.75
ginkgo	park	dawangjing	pavement	0.08	-0.61	31.85	28.7	36.9
ginkgo	park	dawangjing	pavement	0.0266667	-0.466667	32.2	28.2	33.4
ginkgo	park	dawangjing	pavement	-0.2	-0.233333	34.4	29.7	34.95
ginkgo	park	minzuyuanlu	pavement	0.25	0.0966667	29	26.6	36.55
ginkgo	park	minzuyuanlu	pavement	0.14	-0.466667	27.6	26.5	43.85
ginkgo	park	minzuyuanlu	pavement	0.24	0	27.8	25.8	36.3
ginkgo	park	minzuyuanlu	pavement	0.21	-0.223333	27.05	25	36.4
ginkgo	park	minzuyuanlu	pavement	0.126667	-0.0533333	25.4	25.2	29.95
ginkgo	park	minzuyuanlu	pavement	0.133333	0.0233333	24.7	26.2	33.45
ginkgo	park	minzuyuanlu	pavement	0.0933333	-0.08	24.5	26.7	34.95
ginkgo	park	minzuyuanlu	pavement	0.22	0.0533333	25.75	26.6	33.35
ginkgo	park	ritan	pavement	0.09	0.3	46.25	39.9	29.3
ginkgo	park	ritan	pavement	0.09	0.256667	45.65	41.2	25.05
ginkgo	park	ritan	pavement	0.08	0.433333	45.6	40.2	23.65
ginkgo	park	ritan	pavement	0.01	0.306667	46.15	38.3	18.55
ginkgo	park	ritan	pavement	0.0533333	0.333333	45.2	39.6	20
ginkgo	park	ritan	pavement	0.07	0.0333333	45.05	40.7	20.7
ginkgo	park	ritan	pavement	0.0133333	-0.0333333	42.55	36.1	20.25
ginkgo	park	bihai	pavement	0.616667	0.7	34.05	29.1	19.45
ginkgo	park	bihai	pavement	0.24	0.466667	33.8	28.6	20.65
ginkgo	park	bihai	pavement	0.56	0.473333	37.25	29.5	22.05
ginkgo	park	bihai	pavement	0.00666667	0.206667	35.75	29.9	21.15
ginkgo	park	bihai	pavement	0.56	0.4	34.85	29.6	20.25
ginkgo	park	bailinniao	pavement	0.536667	0.32	34.45	29.3	29.2
ginkgo	park	bailinniao	pavement	0.136667	0.0466667	34.45	28.4	29.8
ginkgo	park	bailinniao	pavement	0.38	0.253333	36.2	29.4	36.9
ginkgo	park	bailinniao	pavement	0.466667	0.226667	36.95	29.2	46.8
ginkgo	park	bailinniao	pavement	0.503333	0.44	37.75	29.1	41.4
ginkgo	park	bailinniao	pavement	0.803333	0.306667	39.5	30.5	31.9
ginkgo	park	wukesong	pavement	0.3	0.333333	32.75	27.3	24.1
ginkgo	park	wukesong	pavement	0.566667	0.766667	33.8	27.9	33.4
ginkgo	park	wukesong	pavement	0.133333	-0.233333	34.25	27.9	26.9
ginkgo	park	wukesong	pavement	-0.273333	-0.143333	34	29.1	19.8
ginkgo	park	wukesong	pavement	-0.0233333	0.02	33	28.2	23.4
ginkgo	park	wukesong	pavement	0.18	-0.0566667	40.55	28.1	29.4
ginkgo	park	wukesong	pavement	0.06	0.133333	39	28.5	26.1
ginkgo	park	wukesong	pavement	0.303333	0.3	37.5	28.2	30.1
ginkgo	park	wukesong	pavement	0.543333	0.533333	37.05	28.4	32.6
ginkgo	park	tianyuan	pavement	0.336667	0.18	27.1	22.3	33.3
ginkgo	park	tianyuan	pavement	0.516667	0.393333	27.1	22.4	33.4
ginkgo	park	tianyuan	pavement	0.183333	-0.0333333	27.4	22.6	32
ginkgo	park	tianyuan	pavement	0.45	0.553333	27.4	22.2	30
ginkgo	park	tianyuan	pavement	0.496667	0.433333	27.1	22.5	34.1
ginkgo	park	tianyuan	pavement	0.46	0.453333	27.3	22.4	34.2
ginkgo	park	fentaiqumenqiu	pavement	0.09	0.133333	33.75	26.8	41.9
ginkgo	park	fentaiqumenqiu	pavement	0.156667	0.133333	34.25	26.9	41.9
ginkgo	park	fentaiqumenqiu	pavement	0.766667	0.2	33.65	27.4	38.7
ginkgo	park	fentaiqumenqiu	pavement	0.403333	0.2	34.35	28.3	38
ginkgo	park	yuetanbeiqiao	pavement	0.266667	0.2	31.55	28.1	18.75
ginkgo	park	yuetanbeiqiao	pavement	0.07	0.266667	32.2	29.05	22.15
ginkgo	park	yuetanbeiqiao	pavement	0.486667	0.3	32.55	28.95	20.2
ginkgo	park	yuetanbeiqiao	pavement	0.49	0.366667	32.05	27.9	19.65
ginkgo	park	yuetanbeiqiao	pavement	0.153333	0.366667	30.9	27.4	24.05
ginkgo	park	yuetanbeiqiao	pavement	1.11667	0.9	30.8	27.95	23
ginkgo	park	yuetanbeiqiao	pavement	0.0333333	0.433333	30.95	27.85	17.45
ginkgo	park	yuetan	pavement	1.39333	0.433333	27.95	24.45	29.65
ginkgo	park	yuetan	pavement	0.51	0	27.15	24.8	21.95
ginkgo	park	yuetan	pavement	0.146667	0.4	27.05	25.1	25.2
ginkgo	park	yuetan	pavement	0.476667	0.666667	26.5	24.85	22.15
ginkgo	park	yuetan	pavement	0.483333	1.26667	26.3	24.8	22.65
ginkgo	park	yuetan	pavement	0.816667	0.466667	26.95	24.65	31.5
ginkgo	park	pingzhuangjiaoye	pavement	0.13	-0.14	31.6	26.05	33.3
ginkgo	park	pingzhuangjiaoye	pavement	0.343333	0.1	24.9	24.95	34.25
ginkgo	park	pingzhuangjiaoye	pavement	0.41	0.206667	26.7	26.4	32.5
ginkgo	park	pingzhuangjiaoye	pavement	0.03	0.316667	26.7	25.5	30.55
ginkgo	park	pingzhuangjiaoye	pavement	0.316667	0.00666667	29.25	25.1	30.95
ginkgo	park	dongshengbajia	pavement	0.676667	0.266667	39.4	29.7	22.2
ginkgo	park	dongshengbajia	pavement	1.30667	0.333333	36.95	29.5	23
ginkgo	park	dongshengbajia	pavement	0.436667	0.266667	36.2	31.25	24.7
ginkgo	park	dongshengbajia	pavement	0.766667	0.333333	31	28.65	22.9
ginkgo	park	dongshengbajia	pavement	1.51667	0.386667	34.5	27.75	27.6
ginkgo	park	dongshengbajia	pavement	1.15333	0.366667	31.35	29.45	20.8
ginkgo	park	dongshengbajia	pavement	0.993333	0.533333	36.45	28.75	28.4
ginkgo	park	dongshengbajia	pavement	0.533333	0.193333	36.95	29.75	28.7
ginkgo	park	dongshengbajia	pavement	0.856667	0.166667	35.15	30.45	22.1
ginkgo	park	honglingjin	pavement	0.253333	-0.466667	35.65	31.3	25.3
ginkgo	park	honglingjin	pavement	0	-1.1	34.75	29	34.8
ginkgo	park	honglingjin	pavement	0.07	-0.0333333	32.55	29.2	24.1
ginkgo	park	honglingjin	pavement	0.0566667	-1.46667	35.5	29	31.2
ginkgo	park	honglingjin	pavement	-0.0666667	-0.5	35.3	28.7	32.1
ginkgo	park	aosen	nature	0.313333	-0.0666667	29.75	26.7	37
ginkgo	park	aosen	nature	0.35	0.1	29.45	26.9	35.6
ginkgo	park	aosen	nature	0.576667	0.183333	29.35	27.3	37.2
ginkgo	park	aosen	nature	0.43	0.133333	29.1	27.4	37.8
ginkgo	park	aosen	nature	0.3	0.31	29.15	27	41.9
ginkgo	park	aosen	nature	0.626667	0.39	28.9	25.8	37.7
ginkgo	park	aosen	nature	-0.0233333	0.0333333	34.4	26.9	34.9
ginkgo	park	ditanxm	nature	1.01	0.6	30.7	28.5	31.7
ginkgo	park	ditanxm	nature	1.18333	0.3	30.15	28.25	27.65
ginkgo	park	ditanxm	nature	1.00667	0.5	28.45	26.3	29.35
ginkgo	park	ditanxm	nature	1.72667	0.533333	28.85	25.95	26.6
ginkgo	park	ditanxm	nature	0.346667	0	29.1	27	26.5
ginkgo	park	ditanxm	nature	0.58	0.8	28.95	26.6	26.25
ginkgo	park	ditanbm	nature	-0.01	0.4	29.85	27	25.9
ginkgo	park	ditanbm	nature	0.343333	0.866667	28.65	27.25	26.8
ginkgo	park	ditanbm	nature	0.666667	1.13333	28.4	26.25	31.1
ginkgo	park	ditanbm	nature	0.786667	1.13333	32.4	27.35	36.9
ginkgo	park	ditanbm	nature	1.11	0.8	29.95	27.65	38.9
ginkgo	park	ditanbm	nature	0.433333	1.26667	28.7	26.8	35.8
ginkgo	park	ditanbm	nature	0.43	0.533333	29.4	26.85	32.3
ginkgo	park	jingshan	nature	0.226667	-0.8	30.8	25.9	23.8
ginkgo	park	jingshan	nature	0.0466667	-1.06667	29.9	25.5	26.2
ginkgo	park	jingshan	nature	0.32	0.2	31.05	25.6	26.6
ginkgo	park	jingshan	nature	0.263333	0.466667	29.65	24.4	26
ginkgo	park	jingshan	nature	1.02	0.933333	29.5	24.9	25.8
ginkgo	park	taoranting	nature	1.40333	0.4	32.4	27.6	27.5
ginkgo	park	taoranting	nature	0.426667	0.4	35.15	26.6	24.2
ginkgo	park	taoranting	nature	0.65	0.0666667	33.95	26.8	26.3
ginkgo	park	taoranting	nature	0.0366667	0.466667	33.55	28.5	23.1
ginkgo	park	taoranting	nature	1.32333	0	33.55	27.8	22.9
ginkgo	park	taoranting	nature	1.02	0.0333333	29.6	26.8	23.1
ginkgo	park	taoranting	nature	1.04667	0.4	29.95	26.6	32.4
ginkgo	park	taoranting	nature	0.623333	0.733333	31.15	26.3	18.1
ginkgo	park	taoranting	nature	1.33667	0.4	32.5	26.9	21.5
ginkgo	park	taoranting	nature	0.73	-0.6	33.05	29.7	22.1
ginkgo	park	shuncheng	nature	0.946667	0.3	28.7	25.5	22
ginkgo	park	shuncheng	nature	0.27	0.366667	28.95	26.6	20.9
ginkgo	park	shuncheng	nature	1.24	0.4	28.55	26	24.3
ginkgo	park	shuncheng	nature	0.526667	0.433333	29.7	25.9	15.1
ginkgo	park	shuncheng	nature	0.0533333	0.466667	28.4	26.1	15.4
ginkgo	park	shuncheng	nature	1.25667	0.366667	28.25	25.3	32.6
ginkgo	park	shuncheng	nature	0.993333	0.966667	28.55	26.4	25.1
ginkgo	park	shuncheng	nature	0.66	0.8	28.8	26.7	18.7
ginkgo	park	shuncheng	nature	1.10667	0.3	28.35	25.9	14.6
ginkgo	park	dawangjing	nature	0.24	0.0833333	29.25	27.7	38.5
ginkgo	park	dawangjing	nature	0.116667	-0.943333	30.05	28.8	39
ginkgo	park	dawangjing	nature	0.173333	0.216667	29.8	29.7	31.6
ginkgo	park	dawangjing	nature	-0.0633333	-1.34667	29.45	27.5	41.45
ginkgo	park	dawangjing	nature	0.683333	0.00333333	29.7	28.3	36.45
ginkgo	park	dawangjing	nature	0.223333	-0.143333	30.5	27.8	36.8
ginkgo	park	minzuyuanlu	nature	0.59	0.0333333	24.65	24.9	34.75
ginkgo	park	minzuyuanlu	nature	0.366667	0.4	24.6	23.7	37.7
ginkgo	park	minzuyuanlu	nature	1.76	0.733333	23.8	24.4	30.15
ginkgo	park	minzuyuanlu	nature	0.726667	0.433333	25.3	24.5	38.2
ginkgo	park	minzuyuanlu	nature	1.17	0.0666667	23.05	24.3	31.65
ginkgo	park	minzuyuanlu	nature	0.67	0.266667	22.5	24.6	30.25
ginkgo	park	minzuyuanlu	nature	0.226667	-0.0333333	23.15	24.4	30.2
ginkgo	park	minzuyuanlu	nature	0.736667	0.266667	23.3	24	27.65
ginkgo	park	ritan	nature	0.813333	0.566667	35.8	31.6	28.4
ginkgo	park	ritan	nature	0.356667	0.1	31	28.4	37.7
ginkgo	park	ritan	nature	0.486667	0.1	33.8	33.6	29.5
ginkgo	park	ritan	nature	1.60667	0.533333	32.7	31.2	29.85
ginkgo	park	ritan	nature	2.8	0.5	35.3	30.3	30.7
ginkgo	park	ritan	nature	1.58333	0.133333	36.95	30.9	24.85
ginkgo	park	ritan	nature	3.61667	0.9	31.05	28	32.7
ginkgo	park	bihai	nature	1.00333	0.7	27.75	26.7	26.3
ginkgo	park	bihai	nature	1.28667	0.533333	29.8	27.3	26.55
ginkgo	park	bihai	nature	0.493333	0.6	31.05	26.3	23.35
ginkgo	park	bihai	nature	0.446667	0.166667	30.4	26.9	23.05
ginkgo	park	bihai	nature	0.976667	0.666667	28.75	26.7	27.2
ginkgo	park	bailinniao	nature	0.773333	0.273333	33.85	30.8	35.9
ginkgo	park	bailinniao	nature	0.4	0.13	31	28.8	46.1
ginkgo	park	bailinniao	nature	0.0766667	0.213333	33.2	30	43.7
ginkgo	park	bailinniao	nature	1.82667	0.626667	32.15	30	38.2
ginkgo	park	bailinniao	nature	1.63333	0.373333	32.1	28.5	28
ginkgo	park	bailinniao	nature	0.403333	0.303333	33.8	31.2	33.4
ginkgo	park	wukesong	nature	0.05	0.4	26.75	24.6	33.6
ginkgo	park	wukesong	nature	0.126667	0.24	28.05	24.5	28.5
ginkgo	park	wukesong	nature	0.293333	0.133333	27.75	24.5	27.3
ginkgo	park	wukesong	nature	0.373333	0.4	28.3	25.3	26.7
ginkgo	park	wukesong	nature	0.236667	0.133333	27.15	25.1	31.2
ginkgo	park	wukesong	nature	0.603333	-0.133333	27.7	25.6	32.6
ginkgo	park	wukesong	nature	0.15	-0.0333333	29.7	27.7	45
ginkgo	park	wukesong	nature	0.706667	0.133333	25.95	26.6	39.4
ginkgo	park	wukesong	nature	0.6	0	27.45	26.7	35.6
ginkgo	park	tianyuan	nature	0.643333	0.473333	26.5	22.9	40.5
ginkgo	park	tianyuan	nature	0.386667	0.24	26.6	22.7	43.2
ginkgo	park	tianyuan	nature	0.446667	0.0733333	26.85	22.5	41.6
ginkgo	park	tianyuan	nature	0.49	0.4	26.75	22.5	34.8
ginkgo	park	tianyuan	nature	0.543333	0.1	26.9	22.9	38.9
ginkgo	park	tianyuan	nature	0.246667	0.336667	26.9	22.8	39.9
ginkgo	park	fentaiqumenqiu	nature	0.62	0.366667	31.85	26.8	25.5
ginkgo	park	fentaiqumenqiu	nature	0.59	0.666667	32.4	26.9	32.4
ginkgo	park	fentaiqumenqiu	nature	0.32	0.4	32.9	25.3	39.8
ginkgo	park	fentaiqumenqiu	nature	0.24	0.733333	31.15	25.6	49
ginkgo	park	yuetanbeiqiao	nature	0.873333	0.2	27.85	26	22.1
ginkgo	park	yuetanbeiqiao	nature	-0.413333	0.4	27.75	26.25	26.2
ginkgo	park	yuetanbeiqiao	nature	1.17	0.566667	27.25	26.2	30.35
ginkgo	park	yuetanbeiqiao	nature	2.43333	0.533333	28.15	25.75	22.4
ginkgo	park	yuetanbeiqiao	nature	1.11333	0.766667	27.9	26.05	21.25
ginkgo	park	yuetanbeiqiao	nature	0.526667	0.166667	29	27.05	22.45
ginkgo	park	yuetanbeiqiao	nature	0.826667	0.566667	28.8	27.4	24.7
ginkgo	park	yuetan	nature	0.88	0.4	24.75	24.15	37.25
ginkgo	park	yuetan	nature	0.936667	0.6	24.4	23.95	47.25
ginkgo	park	yuetan	nature	0.86	0.466667	24.65	23.95	40.1
ginkgo	park	yuetan	nature	0.82	-0.733333	24.65	24.5	31.35
ginkgo	park	yuetan	nature	0.91	0.8	24.4	24.05	31.3
ginkgo	park	yuetan	nature	0.61	0.7	24.75	24	32.75
ginkgo	park	pingzhuangjiaoye	nature	0.743333	0.28	30.5	25.15	45.4
ginkgo	park	pingzhuangjiaoye	nature	0.753333	0.793333	29.05	24.1	38
ginkgo	park	pingzhuangjiaoye	nature	0.77	0.553333	27	23.45	44.6
ginkgo	park	pingzhuangjiaoye	nature	1.00333	0.436667	27.25	23.9	41.95
ginkgo	park	pingzhuangjiaoye	nature	0.566667	0.323333	28.35	24.8	38.15
ginkgo	park	dongshengbajia	nature	1.4	0.333333	25.7	26.9	22.2
ginkgo	park	dongshengbajia	nature	1.12333	0.333333	36.7	27.1	24.4
ginkgo	park	dongshengbajia	nature	1.64	0.666667	32.4	26.9	30.5
ginkgo	park	dongshengbajia	nature	1.04667	0.466667	37.3	27.55	27.9
ginkgo	park	dongshengbajia	nature	1.42667	0.333333	38.75	28.3	33.3
ginkgo	park	dongshengbajia	nature	1.95667	0.366667	36.25	27.9	30.2
ginkgo	park	dongshengbajia	nature	1.68333	0.533333	32.65	27.1	30
ginkgo	park	dongshengbajia	nature	0.613333	0.163333	34.9	27.2	28.3
ginkgo	park	dongshengbajia	nature	0.76	0.5	39.75	26.8	24.5
ginkgo	park	honglingjin	nature	0.463333	-0.266667	27.85	26.3	33.7
ginkgo	park	honglingjin	nature	0.303333	0.433333	29.75	26.9	23
ginkgo	park	honglingjin	nature	0.166667	-0.133333	29.2	26.6	23.65
ginkgo	park	honglingjin	nature	0.04	0.0333333	29.5	27.6	27.55
ginkgo	park	honglingjin	nature	0.3	-0.333333	30.2	28.2	28.4
ginkgo	road	beiyuanqiao	pavement	0.503333	0.39	33.95	27.8	36.05
ginkgo	road	beiyuanqiao	pavement	0.363333	0.0233333	29.7	28.1	40.85
ginkgo	road	beiyuanqiao	pavement
ginkgo	road	beiyuanqiao	pavement
ginkgo	road	jinchanxilu	pavement	0.21	-0.07	33	28.85	29.85
ginkgo	road	jinchanxilu	pavement	0.763333	0.256667	29.3	28.05	28.8
ginkgo	road	jinchanxilu	pavement	0.373333	0.223333	38.4	27.7	27.8
ginkgo	road	jinchanxilu	pavement	0.41	0.146667	39.7	27.4	32.2
ginkgo	road	jinchanxilu	pavement	0.23	0.22	41.1	27.5	29.2
ginkgo	road	jinchanxilu	pavement	0.263333	0.223333	39.9	28.3	29.5
ginkgo	road	longtandonglu	pavement	0.426667	0.18	40.3	27.9	38.5
ginkgo	road	longtandonglu	pavement	0.403333	0.103333	37.65	32.7	13.35
ginkgo	road	longtandonglu	pavement	0.146667	0.266667	40.05	32.3	15
ginkgo	road	longtandonglu	pavement	0.0866667	0.326667	38.45	34	14.2
ginkgo	road	longtandonglu	pavement	0.126667	0.106667	39	34.5	22.1
ginkgo	road	longtandonglu	pavement	0.15	0.426667	39.25	33.4	21.35
ginkgo	road	longtandonglu	pavement	0.24	0.116667	41.55	35	29
ginkgo	road	longtandonglu	pavement	0.523333	0.326667	37.25	38.6	29.1
ginkgo	road	longtandonglu	pavement	0.696667	0.413333	38.55	33.6	28.1
ginkgo	road	fuchenglu	pavement	1.01	0.333333	31.25	29.75	24.6
ginkgo	road	fuchenglu	pavement	0.493333	-0.1	29.1	30.25	33.55
ginkgo	road	fuchenglu	pavement	0.306667	0.223333	37.15	31.7	28.3
ginkgo	road	fuchenglu	pavement	0.5	0.17	35.25	30.65	34.45
ginkgo	road	fuchenglu	pavement
ginkgo	road	fuchenglu	pavement
ginkgo	road	xisanhuanbeilu	pavement	0.406667	0.5	28.9	24.7	34.4
ginkgo	road	xisanhuanbeilu	pavement	0.0933333	0.426667	29.05	24.75	30.45
ginkgo	road	xisanhuanbeilu	pavement	0.25	0.3	28.6	24.9	28.6
ginkgo	road	xisanhuanbeilu	pavement	0.94	0.433333	29.55	25.6	30.5
ginkgo	road	xisanhuanbeilu	pavement
ginkgo	road	xisanhuanbeilu	pavement	0.986667	0.366667	28.6	25.1	29.7
ginkgo	road	xisanhuanbeilu	pavement	0.72	0.633333	28.3	25	28.8
ginkgo	road	xisanhuanbeilu	pavement	0.96	0.7	27.65	24.65	27.9
ginkgo	road	xisanhuanbeilu	pavement	0.78	0.5	28.4	25.85	29.75
ginkgo	road	xisanhuanbeilu	pavement	0.04	0.146667	29.4	26.15	31.45
ginkgo	road	dongshengdaolu	pavement	1.38333	0.58	32.1	27.5	27.1
ginkgo	road	dongshengdaolu	pavement	0.723333	0.38	29.9	25.95	31.8
ginkgo	road	dongshengdaolu	pavement	1.26667	0.433333	30.4	26.3	35.5
ginkgo	road	dongshengdaolu	pavement	0.94	0.286667	30.25	26.75	36.8
ginkgo	road	dongshengdaolu	pavement	1.24333	0.41	30.4	26.2	33.5
ginkgo	road	dongshengdaolu	pavement	0.253333	-0.11	29.45	26.85	37.1
ginkgo	road	dongshengdaolu	pavement	0.326667	0.113333	31.75	27	38.4
ginkgo	road	dongshengdaolu	pavement	1.04667	0.246667	31.75	28.5	31.9
ginkgo	road	dongshengdaolu	pavement	1.02333	0.34	32.35	28.95	35.9
ginkgo	road	dongshengdaolu	pavement	1.37333	0.346667	32.4	29.6	33.7
ginkgo	road	beiyuanqiao	nature	1.14	0.296667	30.3	26.15	48.8
ginkgo	road	beiyuanqiao	nature	1.06	0.433333	30.35	25.75	43
ginkgo	road	beiyuanqiao	nature	1.55	0.96	30.4	26.1	44.55
ginkgo	road	beiyuanqiao	nature	1.33667	0.926667	31.15	26.1	51.55
ginkgo	road	beiyuanqiao	nature	0.513333	0.283333	29.7	25.9	46.15
ginkgo	road	beiyuanqiao	nature	0.39	0.283333	30.55	25.8	42.2
ginkgo	road	jinchanxilu	nature	0.51	0.113333	27	27	41.8
ginkgo	road	jinchanxilu	nature	0.643333	0.206667	29.35	26.4	41.2
ginkgo	road	jinchanxilu	nature	0.423333	0.266667	27.6	26.7	44.7
ginkgo	road	jinchanxilu	nature	0.73	0.366667	29.15	26.6	44.6
ginkgo	road	jinchanxilu	nature	0.536667	-0.21	30.75	27.5	42.1
ginkgo	road	longtandonglu	nature	0.223333	0.22	42.2	35.9	19.85
ginkgo	road	longtandonglu	nature	0.863333	0.383333	37.6	29.7	28.75
ginkgo	road	longtandonglu	nature	0.62	0.64	28.8	27.8	21.6
ginkgo	road	longtandonglu	nature	1.45333	0.533333	40.4	30	20.1
ginkgo	road	longtandonglu	nature	0.516667	0.8	41.55	30.7	23.75
ginkgo	road	longtandonglu	nature	0.716667	0.8	33	32.1	23.5
ginkgo	road	longtandonglu	nature	2.42667	0.156667	36.55	31.7	17.3
ginkgo	road	longtandonglu	nature	1.77333	-0.14	31.55	30.8	32.5
ginkgo	road	fuchenglu	nature	0.16	-0.0133333	39.1	28.6	32.5
ginkgo	road	fuchenglu	nature	0.08	0	30.55	27.8	29.15
ginkgo	road	fuchenglu	nature	0.416667	0.243333	38.95	28.85	27.9
ginkgo	road	fuchenglu	nature	0.123333	0.01	38.55	27.5	27.6
ginkgo	road	fuchenglu	nature	0.126667	0.213333	31.7	27.95	23.8
ginkgo	road	fuchenglu	nature	0.236667	-0.0266667	30.65	27.25	29.35
ginkgo	road	xisanhuanbeilu	nature	0.673333	0.266667	28.45	24.75	25.8
ginkgo	road	xisanhuanbeilu	nature	0.896667	0.783333	27.25	25.05	30.95
ginkgo	road	xisanhuanbeilu	nature	0.743333	0.583333	26.85	25.2	25.65
ginkgo	road	xisanhuanbeilu	nature	1.14667	0.3	27.15	24.7	23.75
ginkgo	road	xisanhuanbeilu	nature	0.953333	0.9	27.35	25.35	28
ginkgo	road	xisanhuanbeilu	nature	1.17667	0.9	26.4	24.35	26.45
ginkgo	road	xisanhuanbeilu	nature	0.356667	1.03333	26.2	24.3	26.2
ginkgo	road	xisanhuanbeilu	nature	1.24667	0.866667	25.9	24.9	28.7
ginkgo	road	xisanhuanbeilu	nature	0.533333	0.5	26.75	25.25	23.8
ginkgo	road	xisanhuanbeilu	nature	0.05	0.233333	26	24.75	29.9
ginkgo	road	dongshengdaolu	nature	0.166667	0.253333	27.7	26.25	30.2
ginkgo	road	dongshengdaolu	nature	0.346667	0.206667	27.45	26.35	34.4
ginkgo	road	dongshengdaolu	nature	0.826667	0.49	26.3	24.55	33.8
ginkgo	road	dongshengdaolu	nature	0.603333	0.39	27.8	26.05	46.1
ginkgo	road	dongshengdaolu	nature	0.94	0.64	25.75	24.75	48.1
ginkgo	road	dongshengdaolu	nature	0.246667	0.23	28.15	25.7	26.7
ginkgo	road	dongshengdaolu	nature	0.51	0.173333	26.2	24.6	26.5
ginkgo	road	dongshengdaolu	nature	0.56	0.493333	27.65	26.95	25.1
ginkgo	road	dongshengdaolu	nature	0.953333	0.06	26.35	25.35	27.3
ginkgo	road	dongshengdaolu	nature	1.23333	0.323333	25.7	25.1	32.9

## Sheet: Morphology and Physiology
specie	landuse	site	landtype	chl (a+b)	chla/b	chl/car	SS	MDA	PRO	leafarea	moisture	SLA
ginkgo	park	ASGY	pavement	0.982082	3.58002	5.60422	15.7495	21.73	241.416	16.915	0.752101	143.347
ginkgo	park	ASGY	pavement	1.00387	3.69619	5.4159	27.7913	24.2234	274.159	10.591	0.767857	162.938
ginkgo	park	ASGY	pavement	1.09815	3.42346	4.48142	19.6158	17.4616	297.676	18.693	0.732865	122.98
ginkgo	park	ASGY	nature	0.755126	3.28177	5.75264	13.2094	12.1187	234.516	23.083	0.768617	132.661
ginkgo	park	ASGY	nature	0.979444	3.1639	5.7998	7.2348	6.69666	235.076	28.158	0.774574	163.709
ginkgo	park	ASGY	nature	1.10905	3.06375	6.43941	13.954	9.33333	299.764	31.218	0.745476	147.953
ginkgo	park	DTXM	pavement	1.21254	3.23079	5.80628	16.4301	14.7331	185.381	18.425	0.764818	149.797
ginkgo	park	DTXM	pavement	1.13947	2.94818	6.01799	14.1564	19.3049	205.953	18.538	0.751838	137.319
ginkgo	park	DTXM	pavement	1.08665	2.98556	5.44108	22.7557	19.1206	272.11	15.011	0.780749	183.061
ginkgo	park	DTXM	nature	2.6197	2.61652	8.18771	12.9551	9.71838	88.8172	33.091	0.761173	193.515
ginkgo	park	DTXM	nature	2.36374	2.76333	7.00933	12.8949	8.80144	112.461	34.826	0.77591	217.662
ginkgo	park	DTXM	nature	1.89279	3.0187	7.07778	16.9681	14.6186	177.531	34.922	0.735358	143.123
ginkgo	park	DTBM	pavement	1.52848	2.99671	7.06202	5.33703	10.4525	166.128	22.206	0.741776	141.439
ginkgo	park	DTBM	pavement	0.854726	3.44755	5.59578	20.9878	13.9806	140.667	31.973	0.764912	159.07
ginkgo	park	DTBM	pavement	0.690068	3.99811	5.12694	21.8609	18.3053	243.909	33.054	0.73523	136.587
ginkgo	park	DTBM	nature	1.47242	3.04632	7.21138	13.6165	9.07577	142.565	39.182	0.783537	183.953
ginkgo	park	DTBM	nature	1.47575	2.28781	9.77684	14.6095	8.147	112.716	36.862	0.762864	173.877
ginkgo	park	DTBM	nature	1.52143	2.51641	8.72414	5.14248	10.5352	132.397	23.588	0.770463	182.853
ginkgo	park	JSGY	pavement	1.74491	3.25233	6.0831	19.5507	8.37759	322.875	12.001	0.783862	160.013
ginkgo	park	JSGY	pavement	1.93011	3.03797	6.30729	18.9215	10.9088	198.755	21.529	0.784672	182.449
ginkgo	park	JSGY	pavement	1.83547	3.07533	5.90147	16.6069	7.9482	191.108	17.618	0.81401	228.805
ginkgo	park	JSGY	nature	1.34047	2.99813	6.43824	19.3767	8.12301	200.435	29.627	0.736111	155.932
ginkgo	park	JSGY	nature	1.71032	2.69476	6.6307	14.8687	10.7788	135.789	24.831	0.751118	148.689
ginkgo	park	JSGY	nature	1.42258	3.18719	6.65945	18.9857	16.1193	255.481	25.665	0.676471	116.659
ginkgo	park	TRTGY	pavement	1.32982	2.94818	6.77127	8.89683	16.2618	135.313	18.3544	0.800357	163.879
ginkgo	park	TRTGY	pavement	1.77179	2.94704	7.38574	20.8659	16.8518	135.397	22.576	0.779436	169.744
ginkgo	park	TRTGY	pavement	1.31009	3.11352	6.11701	14.4477	11.197	197.868	20.23	0.78169	163.145
ginkgo	park	TRTGY	nature	1.98695	2.88663	7.08055	17.5962	11.436	90.602	24.733	0.788571	167.115
ginkgo	park	TRTGY	nature	1.60783	3.04903	6.44693	19.1678	9.51826	154.905	35.524	0.728764	126.42
ginkgo	park	TRTGY	nature	2.30267	2.91633	7.49001	19.7607	15.7007	109.253	32.23	0.734355	154.952
ginkgo	park	SCGY	pavement	2.30847	2.97925	6.27829	11.903	5.71897	74.8182	45.779	0.803128	213.921
ginkgo	park	SCGY	pavement	2.23238	2.88424	6.57267	11.9366	6.50604	114.747	31.974	0.794012	185.895
ginkgo	park	SCGY	pavement	2.77602	2.1719	9.60462	13.1376	5.12643	131.525	40.464	0.762078	155.034
ginkgo	park	SCGY	nature	2.20398	2.89872	6.37288	15.5958	11.0617	118.921	21.454	0.808732	233.196
ginkgo	park	SCGY	nature	2.24997	2.69849	6.27203	12.6223	4.40223	95.9766	34.935	0.809756	223.942
ginkgo	park	SCGY	nature	2.32501	2.53909	7.61405	11.4595	6.99336	140.267	27.455	0.794788	217.897
ginkgo	park	DWJ	pavement	1.39898	3.01172	6.92088	20.8999	15.4124	284.888	22.828	0.747139	127.531
ginkgo	park	DWJ	pavement	1.02962	2.73239	5.57807	18.5879	14.9826	186.761	19.117	0.80612	189.277
ginkgo	park	DWJ	pavement	1.36179	2.88466	5.79191	21.4254	18.4814	191.823	24.589	0.751247	128.738
ginkgo	park	DWJ	nature	1.95689	3.02652	7.6038	14.0071	10.0973	178.44	26.946	0.75521	138.185
ginkgo	park	DWJ	nature	2.47105	3.0883	8.03544	16.5932	9.93513	139.932	29.252	0.763372	144.812
ginkgo	park	DWJ	nature	1.20529	2.64567	5.6282	17.9872	10.9185	235.003	27.312	0.74549	151.733
ginkgo	park	MZYL	pavement	0.76583	3.02527	4.84622	29.9604	18.6354	354.127	24.128	0.712673	105.362
ginkgo	park	MZYL	pavement	1.5816	3.11842	6.77407	19.894	25.2606	291.963	27.721	0.704388	108.285
ginkgo	park	MZYL	pavement	0.521746	2.88117	3.68889	17.4216	11.7029	294.92	20.131	0.804878	167.758
ginkgo	park	MZYL	nature	1.43078	2.68569	7.73527	13.2068	12.6507	237.509	18.879	0.728324	133.894
ginkgo	park	MZYL	nature	1.52093	3.07015	8.42337	15.6598	15.4597	189.409	30.909	0.728211	130.418
ginkgo	park	MZYL	nature	1.47118	3.03194	7.44574	9.405	9.89169	160.882	41.335	0.726298	124.503
ginkgo	park	RTGY	pavement	1.61858	2.97778	5.81316	21.2465	14.8525	213.147	23.459	0.742081	137.187
ginkgo	park	RTGY	pavement	1.12034	3.60389	5.26253	19.6346	23.0838	274.181	12.288	0.823188	201.443
ginkgo	park	RTGY	pavement	1.16924	3.25374	5.41462	16.1586	18.9986	415.742	10.202	0.78157	159.406
ginkgo	park	RTGY	nature	1.75199	3.08426	6.84907	16.9968	18.8439	134.933	31.422	0.761528	173.602
ginkgo	park	RTGY	nature	1.62624	2.98112	7.26437	19.7032	20.9802	181.56	41.771	0.721329	160.658
ginkgo	park	RTGY	nature	2.0938	2.81819	8.65155	16.7947	12.6572	101.261	31.953	0.750337	172.719
ginkgo	park	BHGY	pavement	1.77976	3.01584	7.26226	18.7278	20.2244	244.072	24.931	0.747566	127.199
ginkgo	park	BHGY	pavement	2.20366	2.09716	11.6315	21.6022	15.2289	202.436	25.698	0.730811	141.978
ginkgo	park	BHGY	pavement	1.86965	3.07774	6.72916	21.244	13.0409	209.052	34.975	0.739201	148.199
ginkgo	park	BHGY	nature	2.43551	2.56057	8.64724	12.8619	5.85566	122.381	32.944	0.789005	198.458
ginkgo	park	BHGY	nature	2.42548	2.57445	8.66234	21.3111	12.069	137.315	38.809	0.778019	206.431
ginkgo	park	BHGY	nature	2.32835	2.24723	10.9196	12.4779	14.8899	119.344	37.347	0.741135	150.593
ginkgo	park	BLN	pavement	1.28641	2.5887	5.42692	31.5914	21.3268	241.89	29.021	0.733503	138.195
ginkgo	park	BLN	pavement	1.16659	3.01147	5.29853	32.9976	32.2754	280.85	31.634	0.699814	97.9381
ginkgo	park	BLN	pavement	0.461691	3.09463	3.39255	34.4256	17.1148	208.657	22.869	0.728365	101.19
ginkgo	park	BLN	nature	1.23972	2.15991	5.94711	23.4591	21.7832	195.352	16.144	0.763964	123.237
ginkgo	park	BLN	nature	2.3696	2.08821	12.7776	22.2182	24.5945	118.137	28.882	0.734289	119.842
ginkgo	park	BLN	nature	1.71222	1.70341	16.451	22.7191	21.6927	156.206	27.626	0.735227	118.567
ginkgo	park	WKS	pavement	2.16704	2.81976	7.24592	17.814	18.428	190.038	26.944	0.706989	123.596
ginkgo	park	WKS	pavement	2.30475	2.37118	8.9873	22.5231	21.0139	221.13	21.81	0.725458	132.182
ginkgo	park	WKS	pavement	2.3742	2.79058	7.25417	23.9585	14.107	250.374	29.997	0.722812	143.526
ginkgo	park	WKS	nature	2.11147	3.12677	6.55113	21.4354	19.8012	250.02	25.81	0.723032	135.842
ginkgo	park	WKS	nature	2.1291	3.20555	6.53591	13.5362	22.9398	292.624	20.493	0.733333	142.312
ginkgo	park	WKS	nature	2.20898	3.17452	6.31302	16.5389	25.4363	232.029	31.179	0.711401	128.309
ginkgo	park	TYGY	pavement	1.25324	3.0876	6.22084	13.7592	14.6935	254.992	32.706	0.769899	205.698
ginkgo	park	TYGY	pavement	1.96628	2.42262	5.74716	12.5146	9.21442	148.209	29.742	0.791159	217.095
ginkgo	park	TYGY	pavement	2.05789	2.5916	6.54375	12.8827	9.655	130.24	25.574	0.835165	340.987
ginkgo	park	TYGY	nature	2.47374	2.74018	7.72152	13.2957	17.9879	123.211	31.323	0.761429	187.563
ginkgo	park	TYGY	nature	2.32712	2.58904	7.59597	12.2684	15.9263	116.387	30.029	0.770898	202.899
ginkgo	park	TYGY	nature	2.3697	2.8258	7.74	11.4241	14.483	132.3	25.114	0.775665	212.831
ginkgo	park	FTQMQC	pavement	1.38005	3.34578	5.79745	22.6463	17.2758	140.449	24.9444	0.742018	123.487
ginkgo	park	FTQMQC	pavement	0.882785	3.1853	5.07601	18.696	13.2865	249.611	19.925	0.771429	155.664
ginkgo	park	FTQMQC	pavement	1.42704	3.2086	5.92498	16.9373	14.7853	198.022	23.813	0.78115	173.818
ginkgo	park	FTQMQC	nature	2.17795	2.88926	7.28099	17.5439	19.5128	250.783	32.192	0.748616	141.815
ginkgo	park	FTQMQC	nature	1.67434	2.71897	7.52806	17.587	12.1365	174.355	24.044	0.775542	165.821
ginkgo	park	FTQMQC	nature	1.77308	3.11883	6.78216	19.2763	19.4616	182.615	29.332	0.722861	135.171
ginkgo	park	YTBQ	pavement	1.37559	2.95887	5.79305	18.8186	17.1884	189.51	19.517	0.754902	156.136
ginkgo	park	YTBQ	pavement	1.79989	3.08147	6.08799	22.2697	17.9617	263.215	15.992	0.763103	141.522
ginkgo	park	YTBQ	pavement	2.21263	2.44658	9.10453	21.9953	13.4429	227.437	27.069	0.756716	166.067
ginkgo	park	YTBQ	nature	1.97432	2.7977	6.99717	17.9859	21.5309	158.956	29.376	0.752577	153
ginkgo	park	YTBQ	nature	2.06102	2.89553	6.56555	14.3525	20.3512	210.823	30.9	0.742508	133.19
ginkgo	park	YTBQ	nature	2.64815	2.82639	7.12587	19.3756	19.514	199.722	31.543	0.728972	135.961
ginkgo	park	YTGY	pavement	1.78302	2.88663	7.77313	13.0475	9.1164	165.1	27.791	0.758916	164.444
ginkgo	park	YTGY	pavement	2.09214	2.82663	8.06234	15.4071	8.10123	180.783	26.519	0.779412	196.437
ginkgo	park	YTGY	pavement	1.88261	2.72139	7.80418	17.5357	8.51796	186.609	20.125	0.786427	188.084
ginkgo	park	YTGY	nature	2.29029	2.71185	7.26556	12.9073	8.70608	176.956	31.088	0.813665	259.067
ginkgo	park	YTGY	nature	2.03542	2.81309	7.08805	13.7327	4.34578	86.0539	29.54	0.786217	194.342
ginkgo	park	YTGY	nature	2.34694	2.88531	7.67733	11.3051	4.24978	105.394	30.361	0.817323	261.733
ginkgo	park	HLJ	pavement	1.29765	3.1143	6.15431	21.388	17.0748	220.207	13.533	0.79547	167.074
ginkgo	park	HLJ	pavement	0.943024	2.98934	6.17133	12.7875	16.0299	249.213	12.004	0.821796	169.07
ginkgo	park	HLJ	pavement	1.17211	3.37529	6.03957	21.5786	19.4051	494.797	22.23	0.776361	138.938
ginkgo	park	HLJ	nature	1.60585	2.70148	8.49856	12.242	11.3356	195.562	30.91	0.808376	166.183
ginkgo	park	HLJ	nature	2.31714	1.74694	12.5479	14.3379	8.40905	150.672	30.441	0.770192	147.058
ginkgo	park	HLJ	nature	2.19721	2.65459	7.92617	12.5717	12.5251	208.483	26.161	0.738051	123.986
ginkgo	roadside	BYQ	pavement	0.951047	3.16979	6.76826	18.4594	19.5538	162.874	21.72	0.764307	138.344
ginkgo	roadside	BYQ	pavement	1.77477	2.39049	8.54685	11.6759	9.53459	137.582	26.482	0.787034	169.756
ginkgo	roadside	BYQ	pavement	1.27012	2.11403	9.20809	5.70868	19.2507	214.649	23.935	0.803808	175.993
ginkgo	roadside	BYQ	nature	0.990537	2.64842	21.3604	4.22212	12.5889	173.687	23.604	0.766297	147.525
ginkgo	roadside	BYQ	nature	1.09239	2.55014	4.87178	10.1819	12.7198	133.606	29.902	0.82566	218.263
ginkgo	roadside	BYQ	nature	1.4144	2.87893	8.26886	10.9021	15.1604	262.27	31.909	0.763679	151.948
ginkgo	roadside	JCXL	pavement	1.06202	3.17953	5.35234	23.7454	20.6844	295.59	25.735	0.749361	129.322
ginkgo	roadside	JCXL	pavement	1.12954	2.92479	4.87745	26.0044	17.2976	200.727	16.565	0.782881	132.52
ginkgo	roadside	JCXL	pavement	0.7315	3.03406	4.74742	37.0478	19.4866	394.805	22.713	0.73968	111.887
ginkgo	roadside	JCXL	nature	1.67467	2.94582	6.25059	24.5062	16.6433	156.858	36.009	0.737978	134.865
ginkgo	roadside	JCXL	nature	1.52362	3.08675	6.58502	19.257	15.9254	181.517	25.621	0.765362	161.138
ginkgo	roadside	JCXL	nature	1.99583	2.83218	7.29838	18.2917	16.1024	238.748	31.109	0.72567	138.262
ginkgo	roadside	HEY	pavement	0.821653	3.17147	5.07584	27.1733	23.4092	171.534	29.694	0.720272	120.219
ginkgo	roadside	HEY	pavement	0.95139	3.29485	5.26542	24.3762	20.9091	261.231	19.746	0.731895	113.483
ginkgo	roadside	HEY	pavement	1.73888	2.96594	6.33759	25.3428	24.0088	196.206	35.203	0.72833	136.977
ginkgo	roadside	HEY	nature	2.65906	2.74561	9.5715	7.36694	16.5943	205.127	22.324	0.755521	144.026
ginkgo	roadside	HEY	nature	2.27882	2.8476	7.9311	24.8227	26.2526	261.755	24.611	0.722628	129.532
ginkgo	roadside	HEY	nature	2.57713	2.63083	9.02996	18.547	13.5555	169.634	35.603	0.757605	144.142
ginkgo	roadside	XSHBL	pavement	2.82268	2.56379	7.73188	21.0139	10.0375	139.147	33.566	0.787919	212.443
ginkgo	roadside	XSHBL	pavement	3.12512	2.50277	7.76699	17.2745	11.5258	110.132	29.425	0.799157	205.769
ginkgo	roadside	XSHBL	pavement	2.75648	1.89876	13.9943	16.9399	13.8788	138.242	21.815	0.805556	183.319
ginkgo	roadside	XSHBL	nature	2.97706	2.85844	8.26838	17.517	17.0317	133.732	22.827	0.776923	157.428
ginkgo	roadside	XSHBL	nature	3.16379	2.82216	8.23727	23.8721	10.0905	93.5944	29.182	0.790015	204.07
ginkgo	roadside	XSHBL	nature	2.54757	2.75653	7.01307	14.0826	15.1729	139.468	34.033	0.774319	195.592

## Sheet: Soil, leaf CN and isotope
specie	site	landtype	leafn	leafc	leafcnratio	soiln	soilc	soilcnratio	isotope	iwue	deta
ginkgo	MZYL	pavement	10.094	460.749	45.6458	1.20158	21.2366	17.6739	-27.474	54.53	17.9676
ginkgo	MZYL	pavement	14.9053	465.632	31.2394	1.18467	20.0192	16.8986	-28.182	50.5072	18.7093
ginkgo	MZYL	pavement	9.40034	460.419	48.979	0.995358	19.9068	19.9997	-27.807	52.6387	18.3163
ginkgo	MZYL	nature	12.324	438.251	35.5609	0.958757	19.6812	20.5278	-28.693	47.6	19.2452
ginkgo	MZYL	nature	12.1666	427.29	35.12	0.799947	17.0774	21.3482	-27.744	52.9966	18.2503
ginkgo	MZYL	nature	13.886	432.48	31.145	0.86398	17.5589	20.3233	-28.052	51.2463	18.573
ginkgo	TRT	pavement	13.5661	443.889	32.7206	1.89577	28.8593	15.223	-27.23	55.9151	17.7123
ginkgo	TRT	pavement	14.6965	446.294	30.3675	1.33251	22.0646	16.5586	-27.127	56.4995	17.6046
ginkgo	TRT	pavement	13.5705	440.819	32.4837	1.17863	25.2259	21.4028	-27.392	54.9956	17.8818
ginkgo	TRT	nature	17.3969	433.387	24.9117	0.974177	23.7935	24.4242	-27.797	52.6955	18.3058
ginkgo	TRT	nature	14.1282	435.816	30.8473	1.05858	25.4579	24.0491	-28.209	50.3536	18.7376
ginkgo	TRT	nature	18.5575	442.552	23.8476	0.952274	23.7569	24.9475	-28.304	49.8134	18.8372
ginkgo	DTXM	pavement	14.0129	458.892	32.7479	1.10991	21.2476	19.1434	-27.099	56.6584	17.5753
ginkgo	DTXM	pavement	12.6006	462.08	36.6713	0.853514	19.9229	23.3422	-27.962	51.7578	18.4787
ginkgo	DTXM	pavement	11.4899	453.413	39.4619	0.894626	18.0272	20.1505	-28.836	46.7859	19.3953
ginkgo	DTXM	nature	19.0655	444.487	23.3137	1.125	17.9919	15.9928	-29.348	43.8692	19.933
ginkgo	DTXM	nature	18.7607	437.675	23.3293	0.869695	18.3428	21.0911	-28.178	50.5299	18.7051
ginkgo	DTXM	nature	19.0809	444.513	23.2962	1.04676	17.9411	17.1396	-28.304	49.8134	18.8372
ginkgo	YTGY	pavement	17.0422	444.318	26.0716	1.64637	30.7157	18.6566	-27.465	54.5811	17.9582
ginkgo	YTGY	pavement	16.7727	449.718	26.8124	1.32554	26.8822	20.2802	-27.209	56.0343	17.6903
ginkgo	YTGY	pavement	17.2812	446.618	25.8442	1.74768	31.2898	17.9036	-28.312	49.7679	18.8456
ginkgo	YTGY	nature	18.5989	440.045	23.6597	1.79796	37.4919	20.8524	-28.455	48.9544	18.9955
ginkgo	YTGY	nature	18.6317	437.992	23.5079	1.30535	31.6864	24.2743	-28.406	49.2332	18.9441
ginkgo	YTGY	nature	19.3099	436.464	22.6031	2.07796	39.757	19.1327	-28.326	49.6883	18.8602
ginkgo	JSGY	pavement	14.6109	460.382	31.5095	1.26185	27.4553	21.7579	-26.943	57.5433	17.4121
ginkgo	JSGY	pavement	14.4332	459.637	31.8457	1.70507	29.7935	17.4735	-27.316	55.427	17.8023
ginkgo	JSGY	pavement	15.4272	464.957	30.1387	1.45889	29.6857	20.3481	-26.921	57.6681	17.3891
ginkgo	JSGY	nature	15.8986	445.676	28.0323	0.973752	24.4814	25.1413	-28.159	50.638	18.6852
ginkgo	JSGY	nature	15.8352	437.257	27.613	1.14266	25.2887	22.1315	-28.138	50.7574	18.6631
ginkgo	JSGY	nature	14.4143	447.844	31.0694	0.925633	21.562	23.2944	-27.297	55.5348	17.7824
ginkgo	RTGY	pavement	15.2215	455.388	29.9173	0.427731	16.2703	38.0387	-26.402	60.61	16.8468
ginkgo	RTGY	pavement	14.7274	474.613	32.2266	0.574391	22.2281	38.6986	-25.465	65.9133	15.8691
ginkgo	RTGY	pavement	9.03934	379.354	41.967	0.519876	18.2092	35.026	-26.09	62.377	16.521
ginkgo	RTGY	nature	19.9724	516.139	25.8426	0.843899	25.4372	30.1425	-29.036	45.6469	19.6053
ginkgo	RTGY	nature	17.8052	428.672	24.0757	0.523988	20.3563	38.8489	-28.703	47.5431	19.2557
ginkgo	RTGY	nature	19.93	438.282	21.991	0.726674	22.5788	31.0714	-27.512	54.3143	18.0074
ginkgo	YTBQ	pavement	16.2369	453.871	27.953	0.48667	20.71	42.5546	-26.883	57.8836	17.3494
ginkgo	YTBQ	pavement	17.734	471.802	26.6044	0.624316	18.2739	29.2704	-26.347	60.9216	16.7893
ginkgo	YTBQ	pavement	19.7129	452.524	22.9557	0.583436	18.4187	31.5694	-27.463	54.5925	17.9561
ginkgo	YTBQ	nature	22.429	443.275	19.7635	1.16206	24.0163	20.667	-28.089	51.0359	18.6118
ginkgo	YTBQ	nature	22.8852	456.139	19.9316	1.13274	23.3992	20.6572	-27.88	52.2239	18.3928
ginkgo	YTBQ	nature	24.2121	450.342	18.5999	1.81338	31.7567	17.5124	-26.911	57.7248	17.3787
ginkgo	SCGY	pavement	19.8566	447.743	22.5488	1.19965	26.4409	22.0406	-28.206	50.3707	18.7344
ginkgo	SCGY	pavement	17.7997	445.436	25.0249	1.13052	27.9674	24.7384	-27.666	53.4397	18.1687
ginkgo	SCGY	pavement	20.1155	446.639	22.2037	1.33318	31.7291	23.7995	-27.515	54.2972	18.0106
ginkgo	SCGY	nature	18.6806	451.043	24.145	1.20741	24.9176	20.6372	-28.288	49.9044	18.8204
ginkgo	SCGY	nature	19.8216	445.998	22.5006	1.42785	28.9977	20.3087	-28.717	47.4634	19.2704
ginkgo	SCGY	nature	19.4212	439.574	22.6337	1.27801	28.8142	22.5461	-29.807	41.2517	20.4155

## Sheet: Correlation 1
DBH	H	Chl	SS	MDA	PRO	LA	LM	SLA
0.46	0.15	1.33198	11.948	16.113	171.702	24.0457	0.78505	161.364
0.0327767	-0.311667	1.26346	20.3044	16.2921	221.157	22.178	0.768169	148.515
0.0626667	-0.713333	1.13759	18.5847	17.5033	321.406	15.9223	0.797876	158.361
0.340667	0.198667	0.97435	28.9325	19.1562	297.041	21.671	0.757307	124.576
0.396667	0.449333	1.95102	20.5247	16.1647	218.52	28.5347	0.739192	139.125
0.47111	0.265557	0.97157	33.0049	23.5724	243.799	27.8413	0.720561	112.441
0.354167	0.166667	1.22996	19.4265	15.1159	196.027	22.8941	0.764866	150.99
0.407223	0.33	1.75914	13.0521	11.1876	177.814	29.3407	0.798741	254.593
0.19889	0.183703	2.282	21.4319	17.8497	220.514	26.2503	0.718419	133.101
0.5775	0.156667	1.17064	25.6308	22.7757	209.657	28.2143	0.726832	123.559
0.575187	0.445187	2.90143	18.4095	11.814	129.174	28.2687	0.797544	200.511
0.0947633	-0.175237	1.02803	21.0522	21.1383	271.084	15.3997	0.750941	143.089
0.176667	-0.08125	0.95639	22.4253	18.533	313.67	23.9933	0.740646	127.135
0.301903	0.609523	1.02443	16.0619	14.2461	183.568	29.0777	0.747306	145.699
0.257777	0.144443	1.14622	17.7807	17.7195	221.148	17.3247	0.765802	156.725
0.048	0.16	1.83683	18.3597	9.0782	237.579	17.0493	0.794181	190.423
0.0580967	0.232857	1.30272	19.0132	18.9783	301.023	15.3163	0.78228	166.012
0.390667	0.326667	1.47057	14.7368	14.7702	156.192	20.3868	0.787161	165.589
0.637777	0.53889	1.91926	15.3301	8.57853	177.497	24.8117	0.774918	182.988
0.37381	0.404763	1.79603	21.0279	16.1977	226.721	20.8593	0.75824	154.575
0.904073	0.627037	2.43896	12.3257	5.78381	107.03	39.4057	0.786406	184.95
0.998333	0.530557	1.16578	8.43536	13.4897	189.854	28.4717	0.785212	172.578
0.22889	-0.355	1.87774	16.1958	10.317	184.459	27.8367	0.75469	144.91
0.254667	-0.0533333	2.04007	13.0505	10.7566	184.906	29.1707	0.772206	145.742
0.568667	0.148667	1.73137	20.685	16.2237	192.374	30.913	0.743004	144.755
0.841333	0.533333	2.39644	15.5503	10.9382	126.347	36.3667	0.769387	185.16
0.852223	0.32	1.77385	22.7988	22.6902	156.565	24.2173	0.744493	120.548
0.4425	0.541667	1.87512	18.1358	17.037	202.584	28.5227	0.749006	147.602
0.459443	0.270557	2.39019	12.3294	16.1324	123.966	28.822	0.769331	201.097
0.34889	0.14148	2.14985	17.1701	22.7258	258.224	25.8273	0.722589	135.488
0.190557	0.07111	2.505	16.9122	18.8008	212.172	27.5127	0.745251	139.233
0.777667	0.636667	2.89614	18.4906	14.0983	122.265	28.6807	0.780419	185.696
0.36762	0.154763	0.94787	11.4661	9.3829	256.452	27.4863	0.762889	148.108
0.780833	0.270833	1.4743	12.7572	12.6674	195.933	30.3743	0.727611	129.605
0.0609533	0.87619	1.48987	11.1228	9.25267	129.226	33.2107	0.772288	180.228
0.975557	0.455557	2.29207	14.2727	11.0461	126.27	34.2797	0.75748	184.767
0.375333	-0.0533333	1.49112	17.7437	11.6737	197.235	26.7077	0.721233	140.426
1.60905	0.404763	1.82401	17.8316	17.4937	139.251	35.0487	0.744398	168.993
0.859667	0.23	1.96582	18.8416	12.2183	118.253	30.829	0.750564	149.496
0.83611	0.372223	2.22421	12.6484	5.76721	122.801	30.3297	0.805735	238.381
0.932857	0.457143	2.22783	17.238	20.4654	189.834	30.6063	0.741353	140.717
0.783703	0.48889	2.25965	13.2259	7.48575	118.388	27.948	0.804425	225.012

## Sheet: Correlation 2
DBH	H	δ13C	LN	LC	LCN	SN	SC	SCN
0.176667	-0.08125	-27.821	11.4665	462.267	41.9547	1.1272	20.3875	18.1907
0.257777	0.144443	-27.9657	12.7011	458.129	36.2937	0.952685	19.7325	20.8787
0.048	0.16	-27.06	14.8238	461.659	31.1647	1.47527	28.9781	19.8599
0.0580967	0.232857	-25.9857	12.9961	436.452	34.7036	0.507333	18.9026	37.2544
0.390667	0.326667	-27.2497	13.9443	443.668	31.8572	1.46897	25.3833	17.7281
0.637777	0.53889	-27.662	17.032	446.885	26.2428	1.5732	29.6292	18.9468
0.37381	0.404763	-26.8977	17.8946	459.399	25.8377	0.564807	19.1342	34.4648
0.904073	0.627037	-27.7957	19.2573	446.606	23.2591	1.22112	28.7125	23.5262
0.780833	0.270833	-28.163	12.7922	432.674	33.942	0.874228	18.1058	20.7331
0.975557	0.455557	-28.61	18.969	442.225	23.3131	1.01382	18.0919	18.0745
0.375333	-0.0533333	-27.8647	15.3827	443.592	28.9049	1.01401	23.7774	23.5224
1.60905	0.404763	-28.417	19.2359	461.031	23.9698	0.698187	22.7908	33.3543
0.859667	0.23	-28.1033	16.6942	437.252	26.5355	0.995011	24.3361	24.4736
0.83611	0.372223	-28.3957	18.8468	438.167	23.2569	1.72709	36.3118	21.4198
0.932857	0.457143	-27.6267	23.1754	449.919	19.4317	1.36939	26.3907	19.6122
0.783703	0.48889	-28.9373	19.3078	445.538	23.0931	1.30442	27.5765	21.164

## Sheet: Piecewise SEM
PAV	DBH	H	Chl	SS	MDA	PRO	LA	LM	SLA	site
1	1.38	0.45	1.33198	11.948	16.113	171.702	24.0457	0.78505	161.364	BYQ
1	0.09833	-0.935	1.26346	20.3044	16.2921	221.157	22.178	0.768169	148.515	DWJ
1	0.188	-2.14	1.13759	18.5847	17.5033	321.406	15.9223	0.797876	158.361	HLJ
1	1.022	0.596	0.97435	28.9325	19.1562	297.041	21.671	0.757307	124.576	JCXL
1	1.19	1.348	1.95102	20.5247	16.1647	218.52	28.5347	0.739192	139.125	BHGY
1	1.41333	0.79667	0.97157	33.0049	23.5724	243.799	27.8413	0.720561	112.441	BLN
1	1.0625	0.5	1.22996	19.4265	15.1159	196.027	22.8941	0.764866	150.99	FTQMQC
1	1.22167	0.99	1.75914	13.0521	11.1876	177.814	29.3407	0.798741	254.593	TYGY
1	0.59667	0.55111	2.282	21.4319	17.8497	220.514	26.2503	0.718419	133.101	WKS
1	1.7325	0.47	1.17064	25.6308	22.7757	209.657	28.2143	0.726832	123.559	FCL
1	1.72556	1.33556	2.90143	18.4095	11.814	129.174	28.2687	0.797544	200.511	XSHBL
1	0.28429	-0.52571	1.02803	21.0522	21.1383	271.084	15.3997	0.750941	143.089	ASGY
1	0.53	-0.24375	0.95639	22.4253	18.533	313.67	23.9933	0.740646	127.135	MZYL
1	0.90571	1.82857	1.02443	16.0619	14.2461	183.568	29.0777	0.747306	145.699	DTBM
1	0.77333	0.43333	1.14622	17.7807	17.7195	221.148	17.3247	0.765802	156.725	DTXM
1	0.144	0.48	1.83683	18.3597	9.0782	237.579	17.0493	0.794181	190.423	JSGY
1	0.17429	0.69857	1.30272	19.0132	18.9783	301.023	15.3163	0.78228	166.012	RTGY
1	1.172	0.98	1.47057	14.7368	14.7702	156.192	20.3868	0.787161	165.589	TRT
1	1.91333	1.61667	1.91926	15.3301	8.57853	177.497	24.8117	0.774918	182.988	YTGY
1	1.12143	1.21429	1.79603	21.0279	16.1977	226.721	20.8593	0.75824	154.575	YTBQ
1	2.71222	1.88111	2.43896	12.3257	5.78381	107.03	39.4057	0.786406	184.95	SCGY
0	2.995	1.59167	1.16578	8.43536	13.4897	189.854	28.4717	0.785212	172.578	BYQ
0	0.68667	-1.065	1.87774	16.1958	10.317	184.459	27.8367	0.75469	144.91	DWJ
0	0.764	-0.16	2.04007	13.0505	10.7566	184.906	29.1707	0.772206	145.742	HLJ
0	1.706	0.446	1.73137	20.685	16.2237	192.374	30.913	0.743004	144.755	JCXL
0	2.524	1.6	2.39644	15.5503	10.9382	126.347	36.3667	0.769387	185.16	BHGY
0	2.55667	0.96	1.77385	22.7988	22.6902	156.565	24.2173	0.744493	120.548	BLN
0	1.3275	1.625	1.87512	18.1358	17.037	202.584	28.5227	0.749006	147.602	FTQMQC
0	1.37833	0.81167	2.39019	12.3294	16.1324	123.966	28.822	0.769331	201.097	TYGY
0	1.04667	0.42444	2.14985	17.1701	22.7258	258.224	25.8273	0.722589	135.488	WKS
0	0.57167	0.21333	2.505	16.9122	18.8008	212.172	27.5127	0.745251	139.233	FCL
0	2.333	1.91	2.89614	18.4906	14.0983	122.265	28.6807	0.780419	185.696	XSHBL
0	1.10286	0.46429	0.94787	11.4661	9.3829	256.452	27.4863	0.762889	148.108	ASGY
0	2.3425	0.8125	1.4743	12.7572	12.6674	195.933	30.3743	0.727611	129.605	MZYL
0	0.18286	2.62857	1.48987	11.1228	9.25267	129.226	33.2107	0.772288	180.228	DTBM
0	2.92667	1.36667	2.29207	14.2727	11.0461	126.27	34.2797	0.75748	184.767	DTXM
0	1.126	-0.16	1.49112	17.7437	11.6737	197.235	26.7077	0.721233	140.426	JSGY
0	4.82714	1.21429	1.82401	17.8316	17.4937	139.251	35.0487	0.744398	168.993	RTGY
0	2.579	0.69	1.96582	18.8416	12.2183	118.253	30.829	0.750564	149.496	TRT
0	2.50833	1.11667	2.22421	12.6484	5.76721	122.801	30.3297	0.805735	238.381	YTGY
0	2.79857	1.37143	2.22783	17.238	20.4654	189.834	30.6063	0.741353	140.717	YTBQ
0	2.35111	1.46667	2.25965	13.2259	7.48575	118.388	27.948	0.804425	225.012	SCGY
