# Supplementary material for: Responses of tree growth, leaf area and physiology to pavement in Ginkgo biloba and Platanus orientalis
Source: Front Plant Sci. 2022 Dec 1;13:1003266. doi: 10.3389/fpls.2022.1003266 (PMC9751631; doi:10.3389/fpls.2022.1003266)
Supplement: Supplementary file 2 [file Table_2.xlsx]

## Sheet: growth and EN
specie	landuse	site	landtype	diameter	height	surfacet	soilt	soilmoisture
Plane	park	qinnianhup	pavement	2.41	0.533333	32.35	25.5	35.1
Plane	park	qinnianhup	pavement	0.676667	0.533333	32.05	26.1	32.6
Plane	park	qinnianhup	pavement	1.27333	0.933333	32.65	26.6	31.2
Plane	park	qinnianhup	pavement	1.8	1.86667	31.4	26.9	35.3
Plane	park	qiannianhubeimenp	pavement	1.88	0.533333	29.65	25.5	18.2
Plane	park	qiannianhubeimenp	pavement	0.826667	0.133333	36.15	28.1	17.3
Plane	park	qiannianhubeimenp	pavement	1.96	0.733333	32.4	25.8	27.1
Plane	park	qiannianhubeimenp	pavement	2.24	0.8	34.6	28.5	15.3
Plane	park	qiannianhubeimenp	pavement	1.62333	1.13333	33.45	27.7	17.2
Plane	park	qiannianhubeimenp	pavement	2.73667	1.13333	31.65	26.7	22.5
Plane	park	qiannianhubeimenp	pavement	2.13	0.6	33.15	26.8	26.3
Plane	park	qiannianhubeimenp	pavement	2.37333	0.666667	32.7	27.9	18.6
Plane	park	wanghugongyuanp	pavement	1.18667	0	32	27	30.4
Plane	park	wanghugongyuanp	pavement	1.30333	-0.133333	29.7	26.3	26.1
Plane	park	wanghugongyuanp	pavement	0.556667	0	30.75	26.6	28.1
Plane	park	wanghugongyuanp	pavement	1.14	0.333333	29.4	25.7	30.1
Plane	park	wanghugongyuanp	pavement	1.95	0.466667	27.95	25.1	35.3
Plane	park	wanghugongyuanp	pavement	0.33	-0.0666667	30.35	26.6	39.9
Plane	park	wanghugongyuanp	pavement	1.42	-0.266667	29.75	25.8	26.8
Plane	park	tongchenggongyuanp	pavement	1.67667		26.7	26.1	26.05
Plane	park	tongchenggongyuanp	pavement	1.26333		26.5	26	34.85
Plane	park	tongchenggongyuanp	pavement	0.273333		26.5	26.4	27.15
Plane	park	tongchenggongyuanp	pavement	0.846667		26.1	26	23.1
Plane	park	tongchenggongyuanp	pavement	0.643333		26.3	25.9	26.65
Plane	park	tongchenggongyuanp	pavement	0.7		26.5	25.9	26.5
Plane	park	tongchenggongyuanp	pavement	1.10667		27.4	26.7	27.85
Plane	park	chaoyanggongyuanp	pavement	0.206667	-0.333333	28.95	25.4	20.9
Plane	park	chaoyanggongyuanp	pavement	1.13667	-0.1	29.05	25.5	19.55
Plane	park	chaoyanggongyuanp	pavement	0.663333	1.26667	29.05	25.6	18.95
Plane	park	chaoyanggongyuanp	pavement	0.73	0.5	28.9	25.8	18.4
Plane	park	chaoyanggongyuanp	pavement	0.88	0.6	28.55	25.5	28
Plane	park	honglingjinp	pavement	0.136667	0.04	34.05	32.4	27.2
Plane	park	honglingjinp	pavement	0.383333	0.25	33.95	31.1	30.15
Plane	park	honglingjinp	pavement	0.426667	0.253333	33.4	29.9	35.65
Plane	park	honglingjinp	pavement	0.403333	0.27	34.3	31.1	30.7
Plane	park	honglingjinp	pavement	0.466667	0.713333	33.35	29.8	35.7
Plane	park	honglingjinp	pavement	0.403333	0.376667	33.05	29.5	39.1
Plane	park	honglingjinp	pavement	0.203333	0.18	33.25	29.6	35.2
Plane	park	honglingjinp	pavement	0.353333	0.476667	33.35	29.1	37.15
Plane	park	bihaigongyuanp	pavement	0.94	-0.0666667	31.6	25.7	24.7
Plane	park	bihaigongyuanp	pavement	0.666667	0.266667	31.55	25.8	27.3
Plane	park	bihaigongyuanp	pavement	0.493333	-0.733333	32.5	26.8	24.35
Plane	park	bihaigongyuanp	pavement	0.733333	-1.06667	32.95	26.6	27
Plane	park	bihaigongyuanp	pavement	-0.0333333	-0.533333	33	26.9	28.4
Plane	park	bihaigongyuanp	pavement	1.17	0.2	32.3	26.6	23.85
Plane	park	bihaigongyuanp	pavement	0.616667	0.533333	31.8	26	20.2
Plane	park	bihaigongyuanp	pavement	0.106667	-0.0666667	31.65	26.1	25.9
Plane	park	bihaigongyuanp	pavement	0.366667	-0.2	31.8	26.2	24.1
Plane	park	bihaigongyuanp	pavement	0.58	-0.133333	31.3	25.9	23.6
Plane	park	lianhuachigongyuanp	pavement	0.363333	-0.133333	30.85	27.2
Plane	park	lianhuachigongyuanp	pavement	1.30667	0.2	30.65	26.8
Plane	park	lianhuachigongyuanp	pavement	1.2	0.933333	32.55	27.1
Plane	park	lianhuachigongyuanp	pavement	0.336667	0.133333	33.05	28.1
Plane	park	lianhuachigongyuanp	pavement	0.85	0.0666667	33	29.7
Plane	park	lianhuachigongyuanp	pavement	0.5	0.8	29.1	27.7
Plane	park	lianhuachigongyuanp	pavement	0.973333	0.266667	33.7	27.2
Plane	park	fengtaiqumenqiup	pavement	0.406667	0.266667	31.85	26.4	28.55
Plane	park	fengtaiqumenqiup	pavement	0.186667	0.0666667	31.6	27.5	32.2
Plane	park	fengtaiqumenqiup	pavement	0.403333	-0.0666667	33.3	26.1	41.3
Plane	park	fengtaiqumenqiup	pavement	0.456667	0.466667	34.85	25.6	43.65
Plane	park	fengtaiqumenqiup	pavement	0.0166667	0.0666667	33.65	26	37
Plane	park	fengtaiqumenqiup	pavement	0.253333	0.133333	30.75	26.5	29.7
Plane	park	fengtaiqumenqiup	pavement	0.63	0.466667	30.85	26.1	28.4
Plane	park	fengtaiqumenqiup	pavement	0.353333	0.0666667	33.3	27	22.35
Plane	park	fengtaiqumenqiup	pavement
Plane	park	sijishuguangp	pavement	0.243333	-0.976667	33.5	26.05	22.85
Plane	park	sijishuguangp	pavement	0.45	0.4	32.05	25.7	21.15
Plane	park	sijishuguangp	pavement	0.4	0.166667	33.95	26.25	20.35
Plane	park	sijishuguangp	pavement	0.576667	0.3	36.55	26.9	20.3
Plane	park	guojiadianwangp	pavement	0.313333	0.253333	40	29.05	37.6
Plane	park	guojiadianwangp	pavement	0.46	0.0933333	35.15	26.4	39.75
Plane	park	guojiadianwangp	pavement	0.313333	0.133333	36.75	27.85	36.6
Plane	park	guojiadianwangp	pavement	0.456667	0.123333	39.45	28.1	36.75
Plane	park	guojiadianwangp	pavement	0.503333	0.0733333	33.15	26.95	36.5
Plane	park	guojiadianwangp	pavement	0.516667	0.21	35.75	29.6	39.9
Plane	park	dongshengbajiap	pavement
Plane	park	dongshengbajiap	pavement
Plane	park	dongshengbajiap	pavement	1.9	-1.33333	27.6	24.3	36.3
Plane	park	dongshengbajiap	pavement
Plane	park	dongshengbajiap	pavement	2.59333	-0.0666667	29.4	25.5	29.8
Plane	park	dongshengbajiap	pavement	0.973333	1.4	34.05	26.05	36.4
Plane	park	qinnianhup	nature	2.18667	1.53333	27.25	24.3	44.2
Plane	park	qinnianhup	nature	1.42	1.13333	28.1	24	37.4
Plane	park	qinnianhup	nature	1.37	1.46667	28.45	24.3	39
Plane	park	qinnianhup	nature	1.96333	1.53333	28.6	23.9	34.5
Plane	park	qiannianhubeimenp	nature	2.14667	1.93333	29.85	28.85	25.4
Plane	park	qiannianhubeimenp	nature	2.38	1.33333	29.4	28.6	26.3
Plane	park	qiannianhubeimenp	nature	2.27333	1.66667	29.1	28.85	27.4
Plane	park	qiannianhubeimenp	nature	2.58667	1.93333	28.7	29.05	21
Plane	park	qiannianhubeimenp	nature	1.58	1.8	29.1	29.15	21.3
Plane	park	qiannianhubeimenp	nature	2.18667	1.6	28.7	28.65	28.5
Plane	park	qiannianhubeimenp	nature	2.36	1.8	28.7	28.35	21.5
Plane	park	qiannianhubeimenp	nature	2.09	1.53333	29.25	28.9	21.1
Plane	park	wanghugongyuanp	nature	1.39667	0.2	26.45	24.9	26.1
Plane	park	wanghugongyuanp	nature	2.08333	0	26.55	25.3	30.1
Plane	park	wanghugongyuanp	nature	0.533333	0.6	27.8	26.2	31.7
Plane	park	wanghugongyuanp	nature	2.29667	0.466667	27.4	25.1	30.2
Plane	park	wanghugongyuanp	nature	1.16667	0.0666667	27.8	25.2	23.3
Plane	park	wanghugongyuanp	nature	2.28667	0.266667	27.45	25.3	30.8
Plane	park	wanghugongyuanp	nature	2.27333	1.26667	26.55	25.5	33.4
Plane	park	tongchenggongyuanp	nature	0.673333		26.15	25.2	31.45
Plane	park	tongchenggongyuanp	nature	1.11		26	25.2	29.25
Plane	park	tongchenggongyuanp	nature	0.546667		24.95	24.9	31.45
Plane	park	tongchenggongyuanp	nature	0.36		25.35	24.8	29.65
Plane	park	tongchenggongyuanp	nature	0.606667		25.6	24.9	30.45
Plane	park	tongchenggongyuanp	nature	0.0633333		26.55	25	31.45
Plane	park	tongchenggongyuanp	nature	0.843333		27.65	25.1	32.05
Plane	park	chaoyanggongyuanp	nature	0.773333	0.0333333	27.55	24.3	32.7
Plane	park	chaoyanggongyuanp	nature	0.556667	0.8	27.1	24.6	38.2
Plane	park	chaoyanggongyuanp	nature	0.56	0.933333	27.4	25	34.9
Plane	park	chaoyanggongyuanp	nature	0.29	0.866667	27.25	25.2	27.95
Plane	park	chaoyanggongyuanp	nature	1.00667	-0.333333	27.2	25.1	25.35
Plane	park	honglingjinp	nature	0.496667	0.85	29.4	27.8	35.2
Plane	park	honglingjinp	nature	0.503333	0.846667	29.45	27.5	36.1
Plane	park	honglingjinp	nature	0.726667	0.453333	29.85	27.8	32.8
Plane	park	honglingjinp	nature	0.606667	0.403333	29.2	27.4	39.6
Plane	park	honglingjinp	nature	0.496667	0.516667	28.4	26.8	38.65
Plane	park	honglingjinp	nature	0.526667	0.423333	28.2	27.6	34.95
Plane	park	honglingjinp	nature	0.803333	1	27.85	27	33.8
Plane	park	honglingjinp	nature	1.06667	0.943333	28.05	27.4	30.2
Plane	park	bihaigongyuanp	nature	2.54333	0.0666667	27.7	24	25.1
Plane	park	bihaigongyuanp	nature	1.16667	-0.133333	29.15	24.3	31.1
Plane	park	bihaigongyuanp	nature	0.693333	-0.333333	28.05	26	32.6
Plane	park	bihaigongyuanp	nature	0.976667	-0.466667	30.1	27.1	29.35
Plane	park	bihaigongyuanp	nature	0.89	0.6	28.65	26.2	22.8
Plane	park	bihaigongyuanp	nature	0.976667	0.4	28.25	26.4	24.25
Plane	park	bihaigongyuanp	nature	1.21333	0.4	28.5	25.6	26.95
Plane	park	bihaigongyuanp	nature	1.32	0.6	27.45	26.2	26.05
Plane	park	bihaigongyuanp	nature	1.43	0.4	27.15	25.9	28.25
Plane	park	bihaigongyuanp	nature	1.69333	0.333333	28.6	26.2	21.9
Plane	park	lianhuachigongyuanp	nature	1.33	0.866667	26.6	24.4	28.7
Plane	park	lianhuachigongyuanp	nature	0.983333	-0.0666667	26.9	24.7	24.9
Plane	park	lianhuachigongyuanp	nature	0.75	0.8	26.35	24.2	27.5
Plane	park	lianhuachigongyuanp	nature	1.26	0.666667	28.4	26.4	24.2
Plane	park	lianhuachigongyuanp	nature	0.856667	0.6	28.1	25.9	22.6
Plane	park	lianhuachigongyuanp	nature	0.313333	1.6	26.85	25.1	29.7
Plane	park	lianhuachigongyuanp	nature	1.08667	0.466667	28.1	26.2	22.6
Plane	park	fengtaiqumenqiup	nature	2.47667	0.666667	27.65	25.9	34.9
Plane	park	fengtaiqumenqiup	nature	0.803333	0.4	31	25.6	34.8
Plane	park	fengtaiqumenqiup	nature	2.59667	0.3	32.75	25.9	33.65
Plane	park	fengtaiqumenqiup	nature	1.56667	-0.133333	28.1	26.6	34.85
Plane	park	fengtaiqumenqiup	nature	0.626667	0	28.1	27.1	31.05
Plane	park	fengtaiqumenqiup	nature	1.96333	0.866667	28.6	26.8	30.35
Plane	park	fengtaiqumenqiup	nature	1.90333	0.733333	28.65	26.2	32.7
Plane	park	fengtaiqumenqiup	nature	0.976667	0.8	30.15	27.1	34.15
Plane	park	fengtaiqumenqiup	nature	1.10333	0.8	31.55	26.6	31.9
Plane	park	sijishuguangp	nature	1.50667	0.333333	29.75	24.95	29.1
Plane	park	sijishuguangp	nature	0.0366667	-0.266667	28.95	24.55	28.3
Plane	park	sijishuguangp	nature	0.49	0.0666667	29.55	24.25	30.15
Plane	park	sijishuguangp	nature	0.636667	0.3	29.3	24.5	35.85
Plane	park	guojiadianwangp	nature	0.716667	0.256667	29.9	27.7	33.9
Plane	park	guojiadianwangp	nature	0.563333	0.14	30.6	27.7	40.55
Plane	park	guojiadianwangp	nature	0.673333	0.266667	36.85	27.7	40.6
Plane	park	guojiadianwangp	nature	0.59	0.12	31.7	29.3	33.8
Plane	park	guojiadianwangp	nature	0.453333	0.163333	31.85	28.95	35.85
Plane	park	guojiadianwangp	nature	0.333333	0.106667	40.25	29.25	35.6
Plane	park	dongshengbajiap	nature	1.09667	0.766667	25.65	23.65	21.2
Plane	park	dongshengbajiap	nature	2.44333	0	25.75	23.65	16.9
Plane	park	dongshengbajiap	nature	1.15667	0.933333	23.95	23.05	32.2
Plane	park	dongshengbajiap	nature	1.4	-0.333333	26	23.75	22.1
Plane	park	dongshengbajiap	nature	2.65667	-0.733333	26.3	24.75	20.4
Plane	park	dongshengbajiap	nature	0.83	-0.6	25.95	24.4	29.1
Plane	road	nansihuandonglup	pavement	2.68	0.0666667	29.7	25.8	12.2
Plane	road	nansihuandonglup	pavement	1.93333	0.266667	29.8	25.7	11
Plane	road	nansihuandonglup	pavement	2.38333	0	29.5	25.3	16.1
Plane	road	nansihuandonglup	pavement	0.876667	0.266667	29.35	25.5	13.05
Plane	road	nansihuandonglup	pavement	0.666667	-0.2	30	25.9	14.15
Plane	road	nansihuandonglup	pavement	1.4	0.333333	30	26.9	15.95
Plane	road	nansihuandonglup	pavement	1.73333	1.06667	29.8	25.4	15.8
Plane	road	guangchangnanerlup	pavement	0.85	0.6	31.7	26.5	21.9
Plane	road	guangchangnanerlup	pavement	0.06	0.333333	32.85	26.3	15
Plane	road	guangchangnanerlup	pavement	0.543333	0.333333	33.1	26.1	30.8
Plane	road	guangchangnanerlup	pavement	0.563333	0.4	31.45	26.7	32.3
Plane	road	guangchangnanerlup	pavement	0.21	0.133333	33.65	26.8	17.8
Plane	road	guangchangnanerlup	pavement	0.36	0.466667	31	26.6	22.6
Plane	road	guangchangnanerlup	pavement	0.87	0.4	31.15	26.2	13.6
Plane	road	guangchangnanerlup	pavement	0.71	0	33.2	26.7	11.6
Plane	road	guangchangnanerlup	pavement	0.176667	0	35.65	27.5	37.4
Plane	road	guangchangnanerlup	pavement	0.17	-0.133333	34.65	26.9	18.3
Plane	road	hanhelup	pavement	0.496667	-0.733333	33.8	28.2	20.5
Plane	road	hanhelup	pavement	0.746667	-0.2	36.5	27.55	26.7
Plane	road	hanhelup	pavement	0.323333	-1.46667	37.1	27.85	33.1
Plane	road	hanhelup	pavement	0.353333	0.2	35.5	27.7	33.85
Plane	road	hanhelup	pavement	0.44	0.0666667	35.8	26.6	33.45
Plane	road	hanhelup	pavement	0.443333	0.266667	38.75	28.1	29.75
Plane	road	hanhelup	pavement	0.29	-0.0666667	36	28	26.7
Plane	road	hanhelup	pavement	0.346667	0.2	37.45	28.35	24.2
Plane	road	hanhelup	pavement	0.52	0.133333	42.35	30.45	27.05
Plane	road	hanhelup	pavement	0.17	0.2	36.6	29.25	33.9
Plane	road	nansihuandonglup	nature	1.12667	0.266667	27.9	25.1	24.3
Plane	road	nansihuandonglup	nature	2.08667	0.933333	27.7	25	22.1
Plane	road	nansihuandonglup	nature	1.66	0.133333	27.55	24.9	20.85
Plane	road	nansihuandonglup	nature	1.43667	0.333333	27.55	24.8	21.8
Plane	road	nansihuandonglup	nature	0.74	0.466667	27.65	25.4	24.35
Plane	road	nansihuandonglup	nature	0.74	0.133333	27.8	25.5	19.75
Plane	road	nansihuandonglup	nature	1.03667	0.666667	26.85	25	18.9
Plane	road	guangchangnanerlup	nature	1.54667	0.266667	29.8	24.8	34.6
Plane	road	guangchangnanerlup	nature	0.54	-0.6	28.15	25	41.6
Plane	road	guangchangnanerlup	nature	1.23333	0.0666667	29.45	25.1	36.6
Plane	road	guangchangnanerlup	nature	0.516667	0.4	28.85	25.1	31.6
Plane	road	guangchangnanerlup	nature	1.57333	0.6	28.25	24.7	23.2
Plane	road	guangchangnanerlup	nature	1.25667	0.4	28.7	24.6	24.9
Plane	road	guangchangnanerlup	nature	1.07667	0.533333	28.5	24.6	29.1
Plane	road	guangchangnanerlup	nature	0.666667	0.2	29.6	24.9	33.6
Plane	road	guangchangnanerlup	nature	1.10333	0.2	28.5	24.7	33.8
Plane	road	guangchangnanerlup	nature	2.96333	0.666667	27.8	24.5	24.3
Plane	road	hanhelup	nature	1.75	0.533333	28.4	25.35	28.55
Plane	road	hanhelup	nature	0.666667	-0.133333	27.35	25.45	24.65
Plane	road	hanhelup	nature	0.93	0.6	27.95	25.8	32.1
Plane	road	hanhelup	nature	0.973333	0.0666667	26.3	25.45	29.75
Plane	road	hanhelup	nature	1.43	0	27.25	25.4	28.6
Plane	road	hanhelup	nature	1.31	0.933333	27.35	25.1	29.2
Plane	road	hanhelup	nature	1.85333	0.733333	27.65	25.15	31.55
Plane	road	hanhelup	nature	0.69	0.266667	27.25	25.1	27.25
Plane	road	hanhelup	nature	0.486667	0.8	28.4	25.05	25.85
Plane	road	hanhelup	nature	1.98333	0.333333	26.8	25	28.2

## Sheet: Marphology and Physiology
specie	landuse	site	landtype	chl (a+b)	chl a/b	chl/car	SS	MDA	PRO	leafarea	moisture	SLA
plant	park	WHGYP	pavement	2.34272	2.95951	12.3028	13.9389	23.3416	232.313	181.712	0.682154	172.239
plant	park	WHGYP	pavement	2.78244	2.7359	7.5417	17.2418	23.4155	180.533	151.558	0.632373	134.719
plant	park	WHGYP	pavement	2.72197	2.51027	12.4665	15.6996	26.1342	179.711	166.143	0.641395	145.527
plant	park	WHGYP	nature	2.79807	2.61439	11.0575	13.1403	21.598	208.207	186.185	0.638844	129.445
plant	park	WHGYP	nature	3.16357	2.62806	10.5918	13.7703	26.5225	87.5905	124.352	0.661271	154.474
plant	park	WHGYP	nature	2.74813	2.30765	12.553	16.609	19.222	154.692	210.182	0.691494	189.069
plant	park	TCGYP	pavement	1.69071	2.42379	11.4198	19.0393	19.4903	190.597	97.79	0.612423	111.76
plant	park	TCGYP	pavement	2.049	2.71929	9.71863	15.0441	22.2547	164.522	147.11	0.638854	147.11
plant	park	TCGYP	pavement	2.42635	2.71965	9.68374	9.41828	21.8558	187.061	142.075	0.649573	143.029
plant	park	TCGYP	nature	2.14104	3.07724	8.92451	13.5465	22.2177	145.798	169.25	0.635508	145.696
plant	park	TCGYP	nature	2.48943	2.30589	11.9084	9.99273	22.8682	160.109	121.623	0.644508	148.02
plant	park	TCGYP	nature	3.18613	2.17607	13.5685	8.47313	19.3019	135.271	174.645	0.659479	180.356
plant	park	CYGYP	pavement	2.83676	2.45548	12.0116	14.1918	20.2332	123.381	200.982	0.631622	155.599
plant	park	CYGYP	pavement	2.89198	2.34845	10.4093	12.2877	17.3492	88.2228	153.288	0.697959	226.534
plant	park	CYGYP	pavement	2.93383	2.09307	14.4068	11.3152	15.7829	97.7334	125.148	0.694717	210.924
plant	park	CYGYP	nature	2.87437	2.22166	13.4143	11.673	27.9021	68.4325	262.408	0.679704	182.863
plant	park	CYGYP	nature	2.33246	2.33741	10.8571	8.4703	19.687	58.3323	142.83	0.729042	309.379
plant	park	CYGYP	nature	2.94575	2.64442	9.44829	5.4138	26.1623	64.0193	163.783	0.696036	229.603
plant	park	HLJP	pavement	1.71813	2.91674	7.88344	12.626	24.8373	340.293	205.948	0.621723	129.936
plant	park	HLJP	pavement	1.62712	2.96509	7.91017	25.4816	29.9107	343.78	175.672	0.622818	143.993
plant	park	HLJP	pavement	1.9752	2.88516	8.25639	14.4467	26.1858	280.34	202.228	0.623898	140.274
plant	park	HLJP	nature	2.78441	2.80249	9.14341	16.4034	24.4403	198.896	300.358	0.644054	165.487
plant	park	HLJP	nature	3.05334	2.70784	8.50882	6.82264	16.1076	163.16	194.565	0.661844	172.181
plant	park	HLJP	nature	2.93911	2.609	9.36294	7.61065	25.8717	233.503	252.687	0.619335	145.641
plant	roadside	LXQP	pavement	2.53925	2.40044	11.1929	3.99695	20.9862	225.482	170.442	0.660274	195.162
plant	roadside	LXQP	pavement	2.8021	2.02607	18.047	7.78953	21.9323	220.159	269.418	0.621816	173.818
plant	roadside	LXQP	pavement	2.02438	1.96839	15.9774	10.1913	23.8387	214.676	250.473	0.634229	186.226
plant	roadside	LXQP	nature	3.43135	1.79656	16.826	6.39327	25.0643	172.144	353.867	0.646292	199.737
plant	roadside	LXQP	nature	3.12633	2.29865	11.0155	10.4721	27.9991	227.518	275.523	0.654787	204.091
plant	roadside	LXQP	nature	3.49514	1.86714	15.1994	13.63	20.6133	191.274	231.027	0.652619	205.662
plant	park	BHGYP	pavement	1.93892	3.31752	7.10784	24.7694	25.4929	251.017	130.892	0.567712	96.2439
plant	park	BHGYP	pavement	2.00024	2.95479	7.73324	19.7481	28.1525	167.86	111.59	0.595952	118.924
plant	park	BHGYP	pavement	2.04948	2.86635	9.43929	15.6597	22.4078	233.558	223.088	0.569121	124.399
plant	park	BHGYP	nature	2.09942	2.12548	14.3061	17.4011	28.6507	250.626	175.067	0.635454	152.012
plant	park	BHGYP	nature	2.14982	2.249	16.0633	12.8726	20.5298	126.743	246.443	0.67102	195.332
plant	park	BHGYP	nature	3.00687	2.09183	14.9037	13.028	19.0054	136.564	291.735	0.663509	172.624
plant	roadside	GCNEL	pavement	3.14375	2.08993	12.2399	14.557	15.8241	195.459	193.562	0.587634	137.116
plant	roadside	GCNEL	pavement	2.14968	2.36589	13.4611	20.6296	24.9723	115.647	93.705	0.636531	142.698
plant	roadside	GCNEL	pavement	1.84173	3.16569	10.0602	21.6169	27.1937	208.207	283.218	0.648166	154.063
plant	roadside	GCNEL	nature	2.72457	2.0633	17.0326	16.4234	22.3452	103.621	228.142	0.657424	178.701
plant	roadside	GCNEL	nature	2.95392	2.35252	13.7544	15.8786	18.5819	100.38	142.807	0.646526	183.085
plant	roadside	GCNEL	nature	2.55109	2.90038	8.44004	18.4213	22.5757	176.472	198.537	0.605393	135.674
plant	park	FTQMQC	pavement	1.48969	2.13584		16.0216	24.9429	108.857	144.312	0.596481	130.206
plant	park	FTQMQC	pavement	1.06889	1.49283		20.505	20.1979	133.744	140.752	0.642361	163.983
plant	park	FTQMQC	pavement	2.57091	2.24657		15.0114	19.7663	110.373	254.955	0.645382	173.242
plant	park	FTQMQC	nature	3.04209	1.76032		16.1416	25.979	207.922	183.105	0.622421	162.279
plant	park	FTQMQC	nature	3.92461	1.36417		8.42565	19.5936	133.532	192.722	0.657396	199.712
plant	park	FTQMQC	nature	3.51625	1.89971		16.2149	21.8951	149.254	244.66	0.649458	181.678
plant	roadside	HHLP	pavement	3.01468	1.89197	14.8853	21.1829	23.7592	174.961	154.932	0.639901	159.449
plant	roadside	HHLP	pavement	2.71259	1.90813	13.1117	14.8954	29.551	184.089	88.1917	0.640361	165.878
plant	roadside	HHLP	pavement	2.79503	1.85081	14.5946	15.4887	27.7749	219.9	174.487	0.62252	161.811
plant	roadside	HHLP	nature	3.85476	2.15104	10.5136	10.8576	31.6303	131.221	226.033	0.632144	158.435
plant	roadside	HHLP	nature	3.73494	1.98956	12.1439	12.4767	35.1162	128.374	224.172	0.648183	178.15
plant	roadside	HHLP	nature	3.711	2.18717	10.4635	22.0273	30.9221	115.219	309.75	0.655245	188.489
plant	park	SJSGP	pavement	2.849	1.68009	25.8196	13.6284	16.9414	143.804	172.667	0.665043	188.364
plant	park	SJSGP	pavement	2.97517	2.67387	11.4989	11.2299	22.6806	120.815	224.992	0.696539	210.93
plant	park	SJSGP	pavement	2.16066	2.70919	10.516	12.089	19.4568	130.304	231.903	0.697674	201.948
plant	park	SJSGP	nature	2.66663	2.20448	14.1728	11.9109	15.3086	81.6644	132.283	0.661934	158.74
plant	park	SJSGP	nature	2.90632	2.60026	10.3449	15.1165	26.7095	148.777	139.613	0.644255	200.402
plant	park	SJSGP	nature	1.76656	2.27533	14.1034	10.4986	19.1075	159.515	242	0.692375	205.666
plant	park	BWGYP	pavement	1.98927	3.0789	9.81629	22.3168	26.6484	252.045	157.25	0.587424	126.136
plant	park	BWGYP	pavement	1.97127	2.99526	8.89067	13.3638	24.6579	220.173	90.1467	0.629668	151.507
plant	park	BWGYP	pavement	1.82942	3.06117	8.43594	27.611	31.6573	314.79	132.862	0.601794	138.158
plant	park	BWGYP	nature	2.50964	2.73034	9.25819	20.8927	28.4295	225.223	152.34	0.596177	135.213
plant	park	BWGYP	nature	2.04968	2.86073	8.9577	21.7326	33.6856	397.566	171.257	0.594609	136.641
plant	park	BWGYP	nature	2.8404	2.627	9.95008	13.4725	32.6634	224.448	148.073	0.597854	139.473
plant	park	QNHGYP	pavement	2.42336	2.24944	12.0374	16.3093	21.8329	209.294	290.506	0.650337	176.958
plant	park	QNHGYP	pavement	1.50594	3.17196	8.16803	9.22216	18.4646	234.448	237.383	0.613684	129.364
plant	park	QNHGYP	pavement	1.67392	2.96361	7.25261	20.577	18.8008	256.662	280.923	0.617452	133.034
plant	park	QNHGYP	nature	3.5741	2.05993	12.914	10.9584	15.7231	80.7954	273.755	0.680094	240.488
plant	park	QNHGYP	nature	3.05713	2.05481	15.9565	10.4094	20.7327	82.8838	388.75	0.650379	187.349
plant	park	QNHGYP	nature	2.90081	1.70242	23.1841	10.6742	19.5972	97.4255	359.37	0.649802	203.609
plant	park	QNHBMP	pavement	2.54197	2.41991	11.4751	11.1534	18.1856	145.203	271.972	0.628801	146.88
plant	park	QNHBMP	pavement	3.00871	2.49636	7.89564	15.211	22.0313	166.04	182.083	0.650146	151.736
plant	park	QNHBMP	pavement	3.54582	2.1857	12.8531	14.5672	19.347	98.6687	134.987	0.661198	170.509
plant	park	QNHBMP	nature	3.01807	2.32897	10.7413	12.3985	20.3015	106.24	464.617	0.628466	154.102
plant	park	QNHBMP	nature	3.50849	1.96802	12.6784	6.11002	20.1434	111.765	311.353	0.675453	158.047
plant	park	QNHBMP	nature	3.41509	1.92874	18.253	6.22677	19.6813	86.0065	311.298	0.640681	205.704
plant	park	LHCGYP	pavement	2.68934	2.70886	10.2813	19.36	26.6451	121.325	177.166	0.583191	144.822
plant	park	LHCGYP	pavement	3.52879	2.45809	9.53215	18.5591	24.5251	95.7016	193.208	0.604102	130.546
plant	park	LHCGYP	pavement	2.67232	1.90897	19.9581	18.6916	22.8078	98.3149	161.712	0.633099	186.232
plant	park	LHCGYP	nature	2.9747	2.62958	9.17015	17.7616	16.8287	127.213	190.95	0.636052	179.577
plant	park	LHCGYP	nature	2.80663	2.54278	8.40861	21.4372	26.4803	148.86	276.713	0.604708	147.58
plant	park	LHCGYP	nature	3.04389	2.52302	9.36706	21.13	30.3254	111.485	269.238	0.639749	175.781

## Sheet: Soil, leaf CN and isotope
specie	site	landtype	leafn	leafc	leafcnratio	soiln	soilc	soilcnratio	isotope	iwue	deta
plane	LHCGY	pavement	14.8895	449.942	30.2187	1.05737	20.9668	19.8291	-26.952	57.4923	17.4215
plane	LHCGY	pavement	18.1356	456.423	25.1672	1.03618	17.6211	17.0058	-27.936	51.9056	18.4515
plane	LHCGY	pavement	16.5423	450.064	27.2068	1.56613	23.7926	15.192	-28.693	47.6	19.2452
plane	LHCGY	nature	16.7431	452.8	27.0439	0.961259	22.3373	23.2375	-28.475	48.8406	19.0165
plane	LHCGY	nature	17.6251	457.884	25.979	1.1836	28.8551	24.379	-27.697	53.2636	18.2011
plane	LHCGY	nature	16.8379	441.895	26.2441	0.89269	24.6204	27.58	-28.609	48.0781	19.1571
plane	QNHBM	pavement	18.3529	456.88	24.8942	1.3027	30.4687	23.3889	-28.143	50.7289	18.6684
plane	QNHBM	pavement	14.3897	464.469	32.2778	1.13165	28.904	25.5414	-28.662	47.7765	19.2127
plane	QNHBM	pavement	17.0434	456.888	26.8073	1.22497	22.4576	18.3331	-27.796	52.7012	18.3048
plane	QNHBM	nature	15.839	449.629	28.3876	1.30058	30.6224	23.5452	-30.819	35.472	21.481
plane	QNHBM	nature	19.2934	458.655	23.7726	1.27828	26.03	20.3633	-30.524	37.1581	21.1702
plane	QNHBM	nature	19.3332	455.477	23.5593	1.08196	24.8814	22.9965	-30.901	35.0032	21.5675
plane	FTQMQC	pavement	18.8298	453.53	24.0857	1.10842	17.4356	15.7301	-26.374	60.7686	16.8175
plane	FTQMQC	pavement	19.2356	454.014	23.6028	1.22076	19.4125	15.902	-26.826	58.2068	17.2898
plane	FTQMQC	pavement	19.1042	458.387	23.9941	1.54289	20.5076	13.2917	-27.442	54.7117	17.9341
plane	FTQMQC	nature	17.7897	455.258	25.5911	1.11092	21.906	19.7187	-26.604	59.4654	17.0578
plane	FTQMQC	nature	21.2947	458.465	21.5295	0.932477	18.7088	20.0635	-29.908	40.6754	20.5218
plane	FTQMQC	nature	17.4493	462.145	26.485	0.877255	22.1692	25.2711	-27.085	56.7378	17.5606
plane	HHL	pavement	16.3328	453.183	27.7469	0.722297	17.9755	24.8866	-25.781	64.1259	16.1986
plane	HHL	pavement	17.9282	456.774	25.478	0.791213	17.6716	22.3348	-25.322	66.7218	15.7201
plane	HHL	pavement	16.3239	449.723	27.5499	0.647294	16.172	24.984	-26.659	59.1536	17.1153
plane	HHL	nature	18.1429	465.727	25.6699	0.728756	13.5168	18.5478	-28.518	48.596	19.0616
plane	HHL	nature	18.0977	451.688	24.9583	0.724194	13.6645	18.8685	-28.333	49.6484	18.8676
plane	HHL	nature	18.7854	456.955	24.325	0.772995	15.4702	20.0133	-29.241	44.479	19.8206
plane	BWGY	pavement	14.6931	460.914	31.3694	1.12007	24.3894	21.7749	-25.488	65.7833	15.8931
plane	BWGY	pavement	17.0052	467.459	27.4892	0.996794	22.8034	22.8767	-26.698	58.9325	17.156
plane	BWGY	pavement	12.5845	465.274	36.9721	0.858931	19.1462	22.2907	-26.411	60.559	16.8562
plane	BWGY	nature	16.2183	463.466	28.5768	0.999839	21.9518	21.9553	-26.147	62.0543	16.5805
plane	BWGY	nature	15.0049	457.372	30.4815	0.874567	18.8837	21.592	-26.385	60.7063	16.829
plane	BWGY	nature	16.0828	457.635	28.455	0.859837	18.5837	21.613	-26.387	60.695	16.8311
plane	SJSG	pavement	18.5772	462.667	24.9051	1.0863	20.58	18.945	-26.687	58.9949	17.1445
plane	SJSG	pavement	20.7361	464.945	22.422	0.842387	15.1972	18.0407	-29.067	45.4704	19.6378
plane	SJSG	pavement	19.6706	455.829	23.1731	1.07244	18.8237	17.5522	-26.994	57.2541	17.4655
plane	SJSG	nature	19.394	451.971	23.3047	1.61739	27.8676	17.23	-27.081	56.7605	17.5564
plane	SJSG	nature	19.8907	460.526	23.1528	1.1226	21.7245	19.352	-27.161	56.3066	17.6401
plane	SJSG	nature	19.777	464.069	23.4651	0.978608	19.1739	19.593	-26.223	61.6239	16.6599
plane	GCNEL	pavement	19.3635	454.543	23.4742	0.582738	13.0391	22.3756	-27.806	52.6443	18.3153
plane	GCNEL	pavement	17.2906	440.942	25.5019	0.934094	18.5161	19.8225	-26.142	62.0826	16.5753
plane	GCNEL	pavement	16.154	443.625	27.4623	0.488663	12.3182	25.2079	-27.984	51.6328	18.5018
plane	GCNEL	nature	17.893	446.822	24.9719	0.71548	19.9435	27.8743	-29.929	40.5556	20.5439
plane	GCNEL	nature	21.2387	455.388	21.4414	0.694405	17.0643	24.5739	-27.298	55.5292	17.7835
plane	GCNEL	nature	17.9573	465.116	25.9012	1.00952	18.3301	18.1573	-27.678	53.3715	18.1812

## Sheet: Correlation1
DBH	H	Chl	SS	MDA	PRO	LA	LM	SLA
1.12667	0.04762	2.61571	15.6268	24.2971	197.519	166.471	0.651974	150.828
0.723333	0.386667	2.88752	12.5982	17.7884	103.112	159.806	0.674766	197.686
0.347083	0.32	1.77348	17.5181	26.9779	321.471	194.616	0.622813	138.068
1.66762	0.257143	2.45524	7.32593	22.2524	220.106	230.111	0.638773	185.069
0.564	-0.18	1.99621	20.0591	25.3511	217.478	155.19	0.577595	113.189
0.451333	0.253333	2.37838	18.9345	22.6634	173.105	190.162	0.62411	144.625
0.338333	0.183333	1.70983	17.1794	21.6357	117.658	180.006	0.628074	155.81
0.413	-0.14	2.84077	17.189	27.0283	192.983	139.203	0.634261	162.38
0.4175	-0.0275	2.66161	12.3157	19.6929	131.641	209.854	0.686419	200.414
0.427223	0.147777	1.92999	21.0972	27.6546	262.336	126.753	0.606296	138.6
1.54	0.966667	1.86774	15.3695	19.6994	233.468	269.604	0.627158	146.452
1.97125	0.716667	3.03217	13.6438	19.8546	136.637	196.347	0.646715	156.375
0.79	0.32381	2.96348	18.8702	24.6593	105.114	177.362	0.606797	153.867
1.71952	0.409523	2.90326	14.5065	22.4475	150.163	173.573	0.66387	157.663
0.637333	0.46	2.71753	8.51905	24.5838	63.5947	189.674	0.701594	240.615
0.653333	0.679583	2.92562	10.2789	22.1399	198.52	249.203	0.641744	161.103
1.26095	0.419047	3.35094	10.1651	24.5589	196.979	286.806	0.651232	203.163
1.29033	0.186667	2.4187	14.4339	22.7286	171.311	237.748	0.656661	173.322
1.24767	0.273333	2.74319	16.9078	21.1676	126.824	189.828	0.636448	165.82
1.55741	0.492593	3.49432	13.5941	22.4892	163.569	206.829	0.643092	181.223
1.20733	0.413333	3.7669	15.1205	32.5562	124.938	253.318	0.645191	175.024
0.6675	0.108333	2.4465	12.5087	20.3752	129.985	171.299	0.666188	188.269
0.555	0.175557	2.46658	18.6992	31.5928	282.413	157.223	0.596213	137.109
1.735	1.41667	3.17735	10.6807	18.6843	87.0349	340.625	0.660091	210.482
2.20042	1.7	3.31389	8.24509	20.0421	101.337	362.423	0.6482	172.618
0.94	0.704763	2.94174	20.1096	24.5448	129.186	245.634	0.626837	167.646

## Sheet: Correlation 2
DBH	H	δ13C	LN	LC	LCN	SN	SC	SCN
0.451333	0.253333	-27.3107	17.6027	446.37	25.4794	0.668499	14.6245	22.4687
0.338333	0.183333	-26.8807	19.0565	455.311	23.8942	1.29069	19.1186	14.9746
0.413	-0.14	-25.9207	16.8616	453.227	26.9249	0.720268	17.273	24.0685
0.4175	-0.0275	-27.5827	19.6613	461.147	23.5001	1.00038	18.2003	18.1793
0.427223	0.147777	-26.199	14.7609	464.549	31.9436	0.991931	22.113	22.3141
1.97125	0.716667	-28.2003	16.5953	459.412	27.9931	1.21978	27.2768	22.4211
0.79	0.32381	-27.8603	16.5225	452.143	27.5309	1.21989	20.7935	17.3423
1.24767	0.273333	-28.3017	19.0297	455.775	24.1048	0.806468	18.446	23.5352
1.55741	0.492593	-27.8657	18.8446	458.622	24.5352	0.973551	20.928	21.6844
1.20733	0.413333	-28.6973	18.342	458.123	24.9844	0.741982	14.2172	19.1432
0.6675	0.108333	-26.8217	19.6872	458.855	23.3075	1.23953	22.922	18.725
0.555	0.175557	-26.3063	15.7686	459.491	29.1711	0.911414	19.8064	21.7201
2.20042	1.7	-30.748	18.1552	454.587	25.2398	1.22027	27.1779	22.3017
0.94	0.704763	-28.2603	17.0687	450.86	26.4223	1.01252	25.2709	25.0655

## Sheet: Piecewise SEM
PAV	DBH	H	Chl	SS	MDA	PRO	LA	LM	SLA
1	3.38	0.14286	2.61571	15.6268	24.2971	197.519	166.471	0.651974	150.828
1	2.17	1.16	2.88752	12.5982	17.7884	103.112	159.806	0.674766	197.686
1	1.04125	0.96	1.77348	17.5181	26.9779	321.471	194.616	0.622813	138.068
1	5.00286	0.77143	2.45524	7.32593	22.2524	220.106	230.111	0.638773	185.069
1	1.692	-0.54	1.99621	20.0591	25.3511	217.478	155.19	0.577595	113.189
1	1.354	0.76	2.37838	18.9345	22.6634	173.105	190.162	0.62411	144.625
1	1.015	0.55	1.70983	17.1794	21.6357	117.658	180.006	0.628074	155.81
1	1.239	-0.42	2.84077	17.189	27.0283	192.983	139.203	0.634261	162.38
1	1.2525	-0.0825	2.66161	12.3157	19.6929	131.641	209.854	0.686419	200.414
1	1.28167	0.44333	1.92999	21.0972	27.6546	262.336	126.753	0.606296	138.6
1	4.62	2.9	1.86774	15.3695	19.6994	233.468	269.604	0.627158	146.452
1	5.91375	2.15	3.03217	13.6438	19.8546	136.637	196.347	0.646715	156.375
1	2.37	0.97143	2.96348	18.8702	24.6593	105.114	177.362	0.606797	153.867
0	5.15857	1.22857	2.90326	14.5065	22.4475	150.163	173.573	0.66387	157.663
0	1.912	1.38	2.71753	8.51905	24.5838	63.5947	189.674	0.701594	240.615
0	1.96	2.03875	2.92562	10.2789	22.1399	198.52	249.203	0.641744	161.103
0	3.78286	1.25714	3.35094	10.1651	24.5589	196.979	286.806	0.651232	203.163
0	3.871	0.56	2.4187	14.4339	22.7286	171.311	237.748	0.656661	173.322
0	3.743	0.82	2.74319	16.9078	21.1676	126.824	189.828	0.636448	165.82
0	4.67222	1.47778	3.49432	13.5941	22.4892	163.569	206.829	0.643092	181.223
0	3.622	1.24	3.7669	15.1205	32.5562	124.938	253.318	0.645191	175.024
0	2.0025	0.325	2.4465	12.5087	20.3752	129.985	171.299	0.666188	188.269
0	1.665	0.52667	2.46658	18.6992	31.5928	282.413	157.223	0.596213	137.109
0	5.205	4.25	3.17735	10.6807	18.6843	87.0349	340.625	0.660091	210.482
0	6.60125	5.1	3.31389	8.24509	20.0421	101.337	362.423	0.6482	172.618
0	2.82	2.11429	2.94174	20.1096	24.5448	129.186	245.634	0.626837	167.646
